# Supplementary material for: Indole-3-thio­uronium iodide
Source: Acta Crystallogr Sect E Struct Rep Online. 2007 Dec 6;64(Pt 1):o195. doi: 10.1107/S1600536807064719 (PMC2915258; doi:10.1107/S1600536807064719)
Supplement: Supplementary file 2 [file e-64-0o195-Isup2.hkl]

# 
# h,k,l, Fc-squared, Fo-squared, sigma(Fo-squared) and status flag 
# 
data_I
_shelx_title ' s3842a' 
_shelx_refln_list_code          4 
_shelx_F_calc_maximum      259.12 
_exptl_crystal_F_000       616.00 
_reflns_d_resolution_high  0.7697 
 
loop_ 
 _symmetry_equiv_pos_as_xyz 
 'x, y, z' 
 '-x, y+1/2, -z+1/2' 
 '-x, -y, -z' 
 'x, -y-1/2, z-1/2' 
 
_cell_length_a    10.5098 
_cell_length_b    10.6264 
_cell_length_c    10.6951 
_cell_angle_alpha  90.000 
_cell_angle_beta  102.648 
_cell_angle_gamma  90.000 
 
_shelx_F_squared_multiplier     1.000 
 
loop_ 
 _refln_index_h 
 _refln_index_k 
 _refln_index_l 
 _refln_F_squared_calc 
 _refln_F_squared_meas 
 _refln_F_squared_sigma 
 _refln_observed_status 
   1   0   0     1622.93     1513.93     25.43 o 
   2   0   0    32189.08    30354.50    559.72 o 
   3   0   0     8877.42     8959.88    164.72 o 
   4   0   0    15425.14    15316.90    268.21 o 
   5   0   0     1979.72     1657.39     37.38 o 
   6   0   0     9690.01     9429.39    173.36 o 
   7   0   0     4367.10     4338.94     87.58 o 
   8   0   0      776.60      794.40     24.76 o 
   9   0   0     8679.47     8904.20    192.57 o 
  10   0   0      844.43      837.33     27.25 o 
  11   0   0     3810.04     3888.31    120.14 o 
  12   0   0      315.27      307.29     37.14 o 
   1   1   0      145.24      153.07      2.26 o 
   2   1   0       17.16       32.12      0.93 o 
   3   1   0     5644.23     5464.42     63.36 o 
   4   1   0       73.08       74.39      2.45 o 
   5   1   0       15.42       30.40      2.29 o 
   6   1   0     2111.06     2230.64     32.68 o 
   7   1   0      148.63      150.23      5.33 o 
   8   1   0     2211.72     2216.30     40.41 o 
   9   1   0     1475.04     1459.89     28.96 o 
  10   1   0      223.17      231.79      9.90 o 
  11   1   0       62.16       49.75      8.72 o 
  12   1   0     1144.07     1207.01     40.51 o 
  13   1   0        5.33      -13.25     22.37 o 
   0   2   0     9263.40    10656.90    268.65 o 
   1   2   0     9120.53     9384.68    106.66 o 
   2   2   0    28096.24    27376.84    298.20 o 
   3   2   0     1349.31     1318.28     20.01 o 
   4   2   0     9938.42     9614.73    105.62 o 
   5   2   0     4033.78     4092.98     52.13 o 
   6   2   0     5843.64     5936.50     82.20 o 
   7   2   0     6811.28     6899.45     94.11 o 
   8   2   0     3895.90     3861.24     60.32 o 
   9   2   0     3768.76     3900.11     66.23 o 
  10   2   0      365.98      358.14     14.44 o 
  11   2   0     4519.28     4636.86    117.28 o 
  12   2   0        1.28        4.78     24.56 o 
  13   2   0     3022.88     3120.15    136.46 o 
   1   3   0    17131.84    17991.28    203.60 o 
   2   3   0     5087.78     5044.09     61.31 o 
   3   3   0    16599.28    16706.63    200.48 o 
   4   3   0     4660.24     4658.04     61.25 o 
   5   3   0     7227.98     7208.61     81.65 o 
   6   3   0     4366.36     4459.20     59.36 o 
   7   3   0     2562.72     2554.55     39.57 o 
   8   3   0     1784.24     1805.83     29.81 o 
   9   3   0       10.20        9.03      6.77 o 
  10   3   0     2377.16     2349.99     54.89 o 
  11   3   0        1.87        8.80     11.81 o 
  12   3   0     1746.90     1776.65     54.37 o 
  13   3   0       94.48      106.57     26.49 o 
   0   4   0     4875.99     5246.01    102.64 o 
   1   4   0      436.84      428.56      7.78 o 
   2   4   0     7985.98     8094.64     93.84 o 
   3   4   0        6.77       11.18      1.97 o 
   4   4   0     2790.26     2849.12     41.78 o 
   5   4   0      667.68      636.46     11.35 o 
   6   4   0      301.14      280.35      6.46 o 
   7   4   0     2066.40     2134.71     36.73 o 
   8   4   0       23.75       19.86      4.65 o 
   9   4   0      765.93      725.99     17.99 o 
  10   4   0       14.67       10.88      8.00 o 
  11   4   0      206.20      214.22     13.14 o 
  12   4   0      100.64       93.24     16.15 o 
   1   5   0    27576.68    28869.87    311.96 o 
   2   5   0      317.08      335.21      6.81 o 
   3   5   0     6162.95     6174.25     70.60 o 
   4   5   0     6388.06     6577.21     96.68 o 
   5   5   0    16829.87    16842.05    194.78 o 
   6   5   0     2513.15     2457.00     35.60 o 
   7   5   0     4204.87     4134.34     65.17 o 
   8   5   0     6107.35     6077.74     92.51 o 
   9   5   0      808.66      773.69     19.02 o 
  10   5   0     4781.30     4881.09     92.67 o 
  11   5   0      406.46      397.67     17.51 o 
  12   5   0     2260.60     2281.95     80.77 o 
   0   6   0        8.07       28.97      4.09 o 
   1   6   0      376.52      340.94      7.32 o 
   2   6   0     3977.07     4171.82     52.43 o 
   3   6   0       22.25       28.12      3.35 o 
   4   6   0       38.81       51.96      3.62 o 
   5   6   0       51.11       62.63      3.70 o 
   6   6   0     1516.68     1482.55     23.42 o 
   7   6   0      179.64      195.45      8.74 o 
   8   6   0      352.21      357.31     11.51 o 
   9   6   0        1.23        5.06      8.23 o 
  10   6   0      138.34      134.89     11.01 o 
  11   6   0       92.76       83.19     10.93 o 
  12   6   0      237.40      217.02     26.35 o 
   1   7   0    12634.26    13057.32    164.05 o 
   2   7   0     2715.88     2838.86     37.92 o 
   3   7   0    18124.00    18829.92    213.11 o 
   4   7   0      387.89      393.65      8.30 o 
   5   7   0     1753.18     1739.20     28.18 o 
   6   7   0     4234.74     4310.76     58.81 o 
   7   7   0     2436.20     2380.93     41.11 o 
   8   7   0     1970.08     2021.09     39.87 o 
   9   7   0      956.27      918.47     22.35 o 
  10   7   0     1361.77     1370.62     30.72 o 
  11   7   0       36.54       53.27     14.51 o 
   0   8   0     4859.60     4842.69     96.11 o 
   1   8   0        3.11        2.32      3.96 o 
   2   8   0     2391.96     2402.20     34.73 o 
   3   8   0      528.87      506.91     10.06 o 
   4   8   0      839.75      801.33     14.31 o 
   5   8   0     2283.63     2233.44     35.08 o 
   6   8   0     1634.32     1600.50     25.63 o 
   7   8   0      709.52      692.84     17.90 o 
   8   8   0      213.68      222.34     11.44 o 
   9   8   0     2935.29     3079.84     61.87 o 
  10   8   0      351.93      336.56     22.85 o 
   1   9   0     2303.47     2323.52     38.21 o 
   2   9   0       24.14       24.64      3.86 o 
   3   9   0      635.22      594.88     10.99 o 
   4   9   0      586.79      544.89     12.62 o 
   5   9   0     1525.39     1525.48     27.40 o 
   6   9   0      271.78      271.05      9.21 o 
   7   9   0      384.18      366.65     15.52 o 
   8   9   0     1263.55     1252.21     33.96 o 
   9   9   0      161.11      138.30     13.11 o 
  10   9   0     1176.50     1197.14     53.41 o 
   0  10   0     8851.70     8768.79    188.81 o 
   1  10   0       10.07       21.41      4.84 o 
   2  10   0     4400.18     4424.45     72.16 o 
   3  10   0     1328.36     1323.64     24.62 o 
   4  10   0     4771.31     4742.80     76.09 o 
   5  10   0     1298.03     1257.92     25.63 o 
   6  10   0     1508.30     1491.86     33.36 o 
   7  10   0     1687.76     1733.58     48.33 o 
   8  10   0      487.38      450.54     18.95 o 
   9  10   0     1452.87     1308.78     44.06 o 
   1  11   0      293.74      294.68     10.26 o 
   2  11   0      100.48       87.34      7.80 o 
   3  11   0      123.60      122.27      9.69 o 
   4  11   0        4.83       11.59      8.52 o 
   5  11   0       15.05       16.44      8.26 o 
   6  11   0        0.00       -0.87     12.28 o 
   7  11   0        0.13        6.56     13.78 o 
   8  11   0        4.75        1.83     36.74 o 
   0  12   0      635.11      663.98     35.30 o 
   1  12   0      256.44      248.97     11.17 o 
   2  12   0     4834.57     4886.69     85.96 o 
   3  12   0       14.72       26.54     11.62 o 
   4  12   0     2698.33     2641.31     57.42 o 
   5  12   0      693.86      607.84     20.37 o 
   6  12   0      683.12      742.29     30.60 o 
   1  13   0     1148.73     1154.06     25.14 o 
   2  13   0       27.08       27.80     10.76 o 
   3  13   0       31.03       21.66     15.77 o 
   4  13   0      804.39      749.57     34.93 o 
 -12   1   1       10.83       17.83     11.85 o 
 -11   1   1     4613.14     4530.55    114.49 o 
 -10   1   1     1714.73     1725.25     42.48 o 
  -9   1   1     8093.18     8132.21    139.71 o 
  -8   1   1     3279.59     3352.94     57.41 o 
  -7   1   1     8105.24     8340.30    111.11 o 
  -6   1   1    13184.61    13573.33    161.91 o 
  -5   1   1     3736.38     3624.16     56.11 o 
  -4   1   1    38587.31    36930.17    469.72 o 
  -3   1   1     2365.86     2340.49     33.81 o 
  -2   1   1     6327.91     6416.94     80.89 o 
  -1   1   1       98.27      110.99      2.03 o 
   0   1   1    14804.71    14868.01    160.09 o 
   1   1   1       46.71       47.02      1.17 o 
   2   1   1    24469.29    24685.24    265.06 o 
   3   1   1    12527.49    12698.38    129.10 o 
   4   1   1     7670.94     7743.54    102.53 o 
   5   1   1    16688.45    17627.24    213.71 o 
   6   1   1     4750.07     4769.69     67.16 o 
   7   1   1     9903.23     9889.20    137.39 o 
   8   1   1     1412.73     1456.72     28.69 o 
   9   1   1     6546.60     6702.39    106.14 o 
  10   1   1      236.74      246.74      9.64 o 
  11   1   1     5432.65     5639.06    102.69 o 
  12   1   1       43.48       24.03     12.97 o 
  13   1   1     1938.93     1965.63     94.19 o 
 -13   2   1       89.72       66.83     22.43 o 
 -12   2   1     1375.00     1358.49     43.96 o 
 -11   2   1      101.17       79.21     11.73 o 
 -10   2   1     2432.46     2501.71     57.54 o 
  -9   2   1      216.81      208.64      7.83 o 
  -8   2   1      257.01      239.87      6.64 o 
  -7   2   1     4483.79     4456.12     63.97 o 
  -6   2   1     3676.89     3561.00     48.80 o 
  -5   2   1      245.16      200.57      3.83 o 
  -4   2   1       15.49       23.09      1.96 o 
  -3   2   1    16046.38    15567.49    267.53 o 
  -2   2   1      735.69      769.62     14.32 o 
  -1   2   1    18967.78    19423.08    393.33 o 
   0   2   1     1721.09     1817.89     26.23 o 
   1   2   1     2521.31     2688.63     33.51 o 
   2   2   1     1545.79     1656.10     22.78 o 
   3   2   1     6958.11     7157.91     98.45 o 
   4   2   1     3089.43     3099.27     38.51 o 
   5   2   1     6719.18     7252.93     86.47 o 
   6   2   1     2357.52     2387.66     39.44 o 
   7   2   1       46.67       53.53      5.00 o 
   8   2   1     6601.35     6871.38     99.95 o 
   9   2   1     1094.59     1087.59     23.17 o 
  10   2   1     1153.27     1139.82     24.47 o 
  11   2   1        0.31        1.92      9.37 o 
  12   2   1      831.08      813.25     31.52 o 
 -13   3   1      720.22      673.45     44.80 o 
 -12   3   1       70.28       69.47     14.50 o 
 -11   3   1     3834.00     3785.97     98.74 o 
 -10   3   1       39.10       44.45      7.09 o 
  -9   3   1      890.70      869.46     22.05 o 
  -8   3   1     3856.97     3695.75     59.06 o 
  -7   3   1     1974.03     1877.28     33.46 o 
  -6   3   1     4388.20     4329.25     57.88 o 
  -5   3   1     6095.65     6239.51     75.56 o 
  -4   3   1     1390.40     1290.44     19.89 o 
  -3   3   1      714.84      787.93     13.24 o 
  -2   3   1    23771.42    22767.73    255.04 o 
  -1   3   1       21.62       30.69      1.52 o 
   0   3   1     2780.33     2855.65     35.62 o 
   1   3   1     3857.73     3977.78     49.66 o 
   2   3   1     9385.41     9360.51    143.27 o 
   3   3   1     7732.47     7914.38    107.85 o 
   4   3   1    13030.90    13563.60    149.36 o 
   5   3   1     2811.85     2962.37     37.26 o 
   6   3   1      952.78      973.54     15.27 o 
   7   3   1     4692.21     4819.60     68.88 o 
   8   3   1      219.83      231.09      7.46 o 
   9   3   1     5231.30     5169.09     93.79 o 
  10   3   1      679.16      649.68     21.16 o 
  11   3   1      758.95      720.76     23.53 o 
  12   3   1      454.44      467.56     23.96 o 
 -12   4   1     1996.97     2042.96     61.08 o 
 -11   4   1      992.80      997.01     35.38 o 
 -10   4   1     2781.89     2772.28     56.84 o 
  -9   4   1     3521.40     3575.87     69.79 o 
  -8   4   1     9157.11     9370.70    145.76 o 
  -7   4   1     1814.47     1845.60     29.90 o 
  -6   4   1     2803.89     2753.30     39.14 o 
  -5   4   1    18472.25    18710.16    202.68 o 
  -4   4   1     4096.19     4058.42     54.66 o 
  -3   4   1    10003.00    10025.99    126.73 o 
  -2   4   1      122.17      129.17      3.22 o 
  -1   4   1     9239.78     9615.31    128.61 o 
   0   4   1     3179.09     3293.99     49.18 o 
   1   4   1    30963.29    31594.54    339.23 o 
   2   4   1     1268.66     1178.48     17.22 o 
   3   4   1     7978.45     7727.96    102.65 o 
   4   4   1     3427.17     3306.83     42.56 o 
   5   4   1     2544.34     2492.47     35.22 o 
   6   4   1     8727.37     8619.74    101.08 o 
   7   4   1     3876.80     3829.07     60.60 o 
   8   4   1     5285.40     5388.67     82.25 o 
   9   4   1       94.42      110.63      8.62 o 
  10   4   1     8549.16     8527.57    167.03 o 
  11   4   1       31.83       31.36     16.30 o 
  12   4   1     2516.86     2517.52     88.85 o 
 -12   5   1        0.89      -16.24     16.24 o 
 -11   5   1       12.70        5.69     10.49 o 
 -10   5   1      660.59      636.64     18.80 o 
  -9   5   1      144.26      141.55      7.99 o 
  -8   5   1       86.23       80.16      9.25 o 
  -7   5   1       10.52       33.28      3.84 o 
  -6   5   1       42.73       50.71      3.33 o 
  -5   5   1        0.06       15.33      7.32 o 
  -4   5   1     2500.62     2665.39     37.73 o 
  -3   5   1      376.66      373.16      7.24 o 
  -2   5   1      127.10      122.28      3.79 o 
  -1   5   1      181.27      214.62      5.24 o 
   0   5   1     1266.17     1318.78     21.41 o 
   1   5   1        8.62        7.22      2.22 o 
   2   5   1      435.40      419.63      7.47 o 
   3   5   1       49.04       63.94      2.49 o 
   4   5   1     1260.05     1286.79     20.05 o 
   5   5   1      804.64      797.48     13.64 o 
   6   5   1      389.86      347.74      7.24 o 
   7   5   1       51.93       30.55      4.79 o 
   8   5   1      364.47      332.93     10.09 o 
   9   5   1      391.03      379.32     12.59 o 
  10   5   1       69.30       55.53     10.08 o 
  11   5   1      369.18      327.61     16.70 o 
  12   5   1       24.55       34.54     25.79 o 
 -12   6   1     3773.85     3809.57    106.19 o 
 -11   6   1      323.21      327.83     14.99 o 
 -10   6   1     5039.47     4961.95     94.90 o 
  -9   6   1     1258.11     1265.28     27.62 o 
  -8   6   1     5308.04     5352.68     89.78 o 
  -7   6   1     3644.20     3545.65     57.03 o 
  -6   6   1     3871.59     3798.18     52.27 o 
  -5   6   1     7692.62     7565.35     90.32 o 
  -4   6   1     1111.27     1050.83     19.68 o 
  -3   6   1    11724.42    11812.09    139.35 o 
  -2   6   1        6.56       28.03      5.18 o 
  -1   6   1    14224.59    14293.47    177.56 o 
   0   6   1       41.46       72.45      4.08 o 
   1   6   1     9290.57     9190.38    105.83 o 
   2   6   1     3076.76     3210.08     42.01 o 
   3   6   1     8360.32     8419.93    103.60 o 
   4   6   1     5745.61     5681.55     73.05 o 
   5   6   1     3489.84     3507.09     47.77 o 
   6   6   1     7375.55     7539.30     95.25 o 
   7   6   1     1179.95     1188.53     23.28 o 
   8   6   1     6362.96     6290.54     96.91 o 
   9   6   1      261.66      247.84     11.15 o 
  10   6   1     3500.30     3441.68     77.59 o 
  11   6   1       76.19       63.62     13.92 o 
 -11   7   1      410.18      394.53     17.07 o 
 -10   7   1       38.17       34.32      9.37 o 
  -9   7   1      442.58      444.94     14.23 o 
  -8   7   1      717.20      736.92     18.66 o 
  -7   7   1      196.58      203.48      7.80 o 
  -6   7   1     2330.55     2347.26     34.82 o 
  -5   7   1        1.46        5.37      3.36 o 
  -4   7   1     1844.04     1863.65     29.72 o 
  -3   7   1        0.18       10.17      4.06 o 
  -2   7   1     4537.38     4468.60     68.09 o 
  -1   7   1      261.46      275.19      6.82 o 
   0   7   1      786.78      827.60     20.15 o 
   1   7   1      125.99      129.73      3.98 o 
   2   7   1      777.33      782.77     13.56 o 
   3   7   1      381.54      363.70      7.81 o 
   4   7   1     2097.83     2134.14     31.32 o 
   5   7   1     2034.69     2027.08     30.18 o 
   6   7   1     1067.26     1026.22     21.41 o 
   7   7   1     1182.96     1155.37     23.27 o 
   8   7   1        5.96       -7.73      7.73 o 
   9   7   1      513.19      497.40     16.70 o 
  10   7   1      185.87      192.36     13.88 o 
  11   7   1      110.23       69.71     24.50 o 
 -11   8   1       40.74        4.36     15.70 o 
 -10   8   1     1726.65     1768.88     39.39 o 
  -9   8   1      574.87      581.84     17.30 o 
  -8   8   1      646.07      652.98     17.65 o 
  -7   8   1     4750.64     4883.60     76.27 o 
  -6   8   1     3151.03     3165.24     50.82 o 
  -5   8   1     1552.17     1509.86     24.21 o 
  -4   8   1      346.91      329.58      7.86 o 
  -3   8   1     5061.49     5087.57     71.10 o 
  -2   8   1       21.11       28.49      3.76 o 
  -1   8   1     5146.84     5068.62     76.23 o 
   0   8   1       12.21       16.02      5.48 o 
   1   8   1     2504.03     2594.43     38.84 o 
   2   8   1     1722.27     1704.22     26.00 o 
   3   8   1     5052.80     5075.78     66.98 o 
   4   8   1     2630.13     2635.40     39.63 o 
   5   8   1     2068.02     2009.52     33.86 o 
   6   8   1     1819.93     1794.82     33.87 o 
   7   8   1       18.57       16.22      7.76 o 
   8   8   1     3503.52     3698.71     79.49 o 
   9   8   1      245.15      226.48     14.35 o 
  10   8   1     1426.74     1441.93     39.27 o 
 -10   9   1      692.08      689.68     24.72 o 
  -9   9   1     2280.73     2357.52     50.21 o 
  -8   9   1      395.86      362.15     14.56 o 
  -7   9   1     1382.46     1378.19     27.05 o 
  -6   9   1     2678.04     2693.09     42.42 o 
  -5   9   1      208.00      208.55      6.94 o 
  -4   9   1     6143.98     6156.14     90.61 o 
  -3   9   1      892.98      853.24     16.29 o 
  -2   9   1     1522.32     1515.10     27.55 o 
  -1   9   1      714.31      696.27     15.90 o 
   0   9   1     6679.51     6502.02     93.94 o 
   1   9   1     1299.51     1306.38     25.62 o 
   2   9   1     6039.58     5907.99     79.65 o 
   3   9   1      768.73      766.08     15.70 o 
   4   9   1     1790.45     1819.85     31.12 o 
   5   9   1     3052.07     3006.57     51.20 o 
   6   9   1     2677.16     2667.38     51.24 o 
   7   9   1     2110.67     2185.06     46.13 o 
   8   9   1      531.25      553.34     20.73 o 
   9   9   1     1217.65     1183.26     33.98 o 
  -9  10   1       56.01       42.70     18.72 o 
  -8  10   1      380.39      335.53     18.80 o 
  -7  10   1      148.20      155.95     10.72 o 
  -6  10   1      102.66      109.61      9.44 o 
  -5  10   1     1141.83     1108.16     23.51 o 
  -4  10   1       67.07       72.08      6.57 o 
  -3  10   1      362.10      361.21      9.46 o 
  -2  10   1       84.39       71.97      5.32 o 
  -1  10   1        3.88       15.09      5.37 o 
   0  10   1      416.79      404.43     11.39 o 
   1  10   1     1922.27     1904.21     35.44 o 
   2  10   1       64.52       61.22      6.50 o 
   3  10   1       23.68       25.46      6.78 o 
   4  10   1     1264.10     1249.01     25.46 o 
   5  10   1       43.57       37.58      6.73 o 
   6  10   1      787.26      804.65     21.45 o 
   7  10   1     1033.43     1070.49     30.89 o 
   8  10   1        3.87       11.14     13.58 o 
  -8  11   1     1503.43     1418.75     72.46 o 
  -7  11   1     1388.41     1423.48     36.72 o 
  -6  11   1     2125.92     2168.86     49.78 o 
  -5  11   1     1314.26     1278.14     29.20 o 
  -4  11   1     2209.16     2203.98     40.87 o 
  -3  11   1      166.68      147.56      9.08 o 
  -2  11   1     7102.42     6941.42    107.10 o 
  -1  11   1       90.41       84.00      6.51 o 
   0  11   1     3583.25     3536.13     55.62 o 
   1  11   1      225.63      211.45      9.26 o 
   2  11   1     1069.61     1057.42     24.53 o 
   3  11   1     1379.21     1354.24     33.22 o 
   4  11   1     2442.45     2392.73     46.88 o 
   5  11   1      872.34      836.03     21.10 o 
   6  11   1      280.56      290.54     13.63 o 
   7  11   1     2902.03     2868.82     78.35 o 
  -6  12   1        1.38      -16.70     16.70 o 
  -5  12   1      153.70      132.71     12.17 o 
  -4  12   1       68.04       58.32     11.00 o 
  -3  12   1      313.46      310.22     14.36 o 
  -2  12   1        0.25        6.23      7.41 o 
  -1  12   1      114.37      104.64      8.20 o 
   0  12   1      233.50      228.67     10.25 o 
   1  12   1      843.87      790.20     19.12 o 
   2  12   1       49.77       51.60      7.53 o 
   3  12   1      166.36      145.65     11.46 o 
   4  12   1      121.86      123.67     11.72 o 
   5  12   1      346.08      296.51     15.28 o 
   6  12   1      223.22      219.76     37.48 o 
  -4  13   1      493.69      476.66     27.76 o 
  -3  13   1       54.67       28.08     13.24 o 
  -2  13   1     1968.79     1948.02     40.50 o 
  -1  13   1       44.52       38.18     10.86 o 
   0  13   1     1664.20     1640.51     32.58 o 
   1  13   1      509.55      493.77     16.72 o 
   2  13   1     1177.88     1122.12     35.22 o 
   3  13   1      373.92      338.85     47.39 o 
   4  13   1      789.27      722.64     33.74 o 
 -12   0   2      185.40      188.85     28.22 o 
 -11   0   2     2668.80     2792.34     90.46 o 
 -10   0   2     3735.19     3736.24    115.37 o 
  -9   0   2     2495.29     2459.49     79.91 o 
  -8   0   2     9268.78     9040.47    399.58 o 
  -7   0   2     4845.50     4733.39    117.19 o 
  -6   0   2     5599.53     5112.41    101.15 o 
  -5   0   2      689.68      666.10     15.45 o 
  -4   0   2    28429.58    26442.04    709.57 o 
  -3   0   2       19.75       24.24      1.98 o 
  -2   0   2    37690.18    33479.91    596.07 o 
  -1   0   2     2754.35     2796.27     46.07 o 
   0   0   2     3272.10     3635.53     97.95 o 
   1   0   2    29534.91    28541.32    893.46 o 
   2   0   2    44099.54    42946.75    916.53 o 
   3   0   2     6695.95     6729.38    127.50 o 
   4   0   2     8402.32     8725.65    161.62 o 
   5   0   2    18462.22    19756.69    335.53 o 
   6   0   2     2091.10     2204.19     48.89 o 
   7   0   2    15446.09    15733.92    274.39 o 
   8   0   2     1740.19     1679.60     46.02 o 
   9   0   2     5707.54     5908.94    135.34 o 
  10   0   2      597.94      625.76     23.11 o 
  11   0   2     7900.36     8034.54    179.17 o 
  12   0   2      535.76      588.90     31.43 o 
 -12   1   2       20.27       29.54     12.96 o 
 -11   1   2      171.51      176.80     12.81 o 
 -10   1   2     1443.93     1411.45     36.09 o 
  -9   1   2      319.22      289.09     10.27 o 
  -8   1   2      354.21      358.76      9.02 o 
  -7   1   2     5124.40     5231.78     73.75 o 
  -6   1   2      303.65      299.01      5.87 o 
  -5   1   2     2767.47     2800.26     37.16 o 
  -4   1   2      853.72      844.95     12.71 o 
  -3   1   2     4243.27     3986.80     84.19 o 
  -2   1   2     2231.71     2008.96     27.92 o 
  -1   1   2    13029.82    12865.40    219.53 o 
   0   1   2     1891.01     1740.29     26.23 o 
   1   1   2     3919.41     4187.59     60.96 o 
   2   1   2     1186.66     1219.47     19.51 o 
   3   1   2      367.90      395.85      7.74 o 
   4   1   2     3718.37     3660.69     49.51 o 
   5   1   2     3281.58     3302.86     45.43 o 
   6   1   2      193.70      222.48      6.08 o 
   7   1   2       67.01       67.87      4.88 o 
   8   1   2       91.06      110.45      6.26 o 
   9   1   2      160.09      151.28      7.63 o 
  10   1   2      285.03      298.43     14.24 o 
  11   1   2       27.18       45.44      9.24 o 
  12   1   2       61.59      115.29     19.05 o 
 -13   2   2      901.96      970.00     54.72 o 
 -12   2   2      667.73      649.97     26.93 o 
 -11   2   2     1907.56     1944.84     56.70 o 
 -10   2   2     1203.27     1196.82     33.23 o 
  -9   2   2     4134.61     4056.89     77.24 o 
  -8   2   2     3023.57     3022.34     53.78 o 
  -7   2   2     1105.42     1067.73     17.42 o 
  -6   2   2    10714.80    10357.28    147.29 o 
  -5   2   2     1178.44     1134.27     19.13 o 
  -4   2   2    13560.49    13309.38    260.95 o 
  -3   2   2       39.01       40.03      2.04 o 
  -2   2   2    48696.75    46247.06    883.89 o 
  -1   2   2    15247.35    15304.97    273.62 o 
   0   2   2    67143.32    61989.66   1896.45 o 
   1   2   2     1394.03     1419.11     20.16 o 
   2   2   2     6444.56     6797.40     84.99 o 
   3   2   2     5291.34     5224.92     97.74 o 
   4   2   2     7214.68     7538.43     92.38 o 
   5   2   2     4483.03     4371.49     54.80 o 
   6   2   2      567.01      557.64     12.19 o 
   7   2   2     5134.41     5388.74     80.58 o 
   8   2   2      183.64      203.60      8.97 o 
   9   2   2     5551.83     5745.73     93.20 o 
  10   2   2       29.84       27.33      7.08 o 
  11   2   2     2071.85     2122.58     51.60 o 
  12   2   2      428.33      463.68     30.72 o 
 -13   3   2      205.30      195.64     26.89 o 
 -12   3   2     2495.37     2479.42     70.44 o 
 -11   3   2     1111.61     1071.94     31.48 o 
 -10   3   2     2615.56     2611.61     62.22 o 
  -9   3   2     4589.75     4467.60     93.22 o 
  -8   3   2     2267.33     2234.03     41.90 o 
  -7   3   2     4907.39     4926.70     65.87 o 
  -6   3   2      227.84      203.63      4.99 o 
  -5   3   2     7473.39     7513.11     93.84 o 
  -4   3   2      459.40      503.73      9.73 o 
  -3   3   2    10923.91    10628.86    147.34 o 
  -2   3   2      594.53      646.08     11.00 o 
  -1   3   2    19000.96    19180.21    313.37 o 
   0   3   2      562.82      582.64      9.92 o 
   1   3   2    14603.93    14669.99    167.59 o 
   2   3   2     3689.78     3786.71     50.45 o 
   3   3   2     4096.33     3966.55     49.86 o 
   4   3   2     7950.26     8214.76    114.20 o 
   5   3   2     1745.17     1692.15     23.97 o 
   6   3   2     5593.67     5620.98     77.86 o 
   7   3   2      475.51      490.96     11.64 o 
   8   3   2     5224.62     5358.34     80.59 o 
   9   3   2      347.19      319.20     10.40 o 
  10   3   2     2436.54     2590.89     52.85 o 
  11   3   2      228.33      232.99     15.39 o 
  12   3   2     2010.79     2008.45     57.66 o 
 -13   4   2      151.63      152.24     27.69 o 
 -12   4   2      542.76      510.77     24.80 o 
 -11   4   2     1388.49     1327.37     37.13 o 
 -10   4   2      187.55      182.60     12.07 o 
  -9   4   2      697.58      722.68     19.43 o 
  -8   4   2     2955.65     2956.40     53.41 o 
  -7   4   2       45.63       25.02      3.98 o 
  -6   4   2     4278.66     4300.31     58.05 o 
  -5   4   2      147.72      162.12      4.73 o 
  -4   4   2     1056.76     1012.19     17.23 o 
  -3   4   2      827.91      906.08     17.22 o 
  -2   4   2     3742.39     3805.13     56.52 o 
  -1   4   2       21.22       31.87      1.65 o 
   0   4   2     2148.76     2148.04     29.10 o 
   1   4   2      571.80      561.33      9.26 o 
   2   4   2     1527.24     1576.57     22.23 o 
   3   4   2      849.39      794.12     12.51 o 
   4   4   2     2437.54     2557.99     34.10 o 
   5   4   2     2811.92     2758.39     38.64 o 
   6   4   2     1282.35     1233.67     20.11 o 
   7   4   2      655.63      627.95     13.86 o 
   8   4   2       49.81       65.08      5.39 o 
   9   4   2      984.44     1013.94     22.94 o 
  10   4   2        0.74       -9.64      9.64 o 
  11   4   2      582.09      581.00     21.26 o 
  12   4   2      175.22      173.33     17.78 o 
 -12   5   2     3504.30     3576.25     84.84 o 
 -11   5   2       77.42       98.38     14.63 o 
 -10   5   2     1095.98     1117.58     27.89 o 
  -9   5   2     3748.05     3795.75     66.86 o 
  -8   5   2     2211.00     2241.53     42.49 o 
  -7   5   2     3872.59     3926.83     57.91 o 
  -6   5   2     1012.85     1006.55     16.86 o 
  -5   5   2    12234.44    12374.16    148.38 o 
  -4   5   2       43.94       40.40      2.62 o 
  -3   5   2    31681.46    31206.42    343.56 o 
  -2   5   2        2.04        5.81      2.43 o 
  -1   5   2    16068.72    16967.91    182.85 o 
   0   5   2     4130.25     4249.55     53.27 o 
   1   5   2    12980.74    13229.57    145.68 o 
   2   5   2    14579.68    15304.52    167.28 o 
   3   5   2    14736.78    15132.64    165.13 o 
   4   5   2     5904.23     5993.97     76.30 o 
   5   5   2      178.25      160.07      4.69 o 
   6   5   2    11406.70    11190.19    144.54 o 
   7   5   2     1945.58     1950.75     31.99 o 
   8   5   2     2427.58     2449.84     45.33 o 
   9   5   2        2.40        7.01      7.89 o 
  10   5   2     3814.45     3738.27     82.41 o 
  11   5   2      484.37      438.12     19.64 o 
 -12   6   2     1009.38     1059.15     34.31 o 
 -11   6   2      394.41      385.77     19.00 o 
 -10   6   2       16.04       17.65     12.76 o 
  -9   6   2       30.09       47.16      6.74 o 
  -8   6   2        2.66       30.67     10.09 o 
  -7   6   2        9.62       26.36      5.22 o 
  -6   6   2      961.34      945.26     16.35 o 
  -5   6   2     1134.43     1150.11     18.83 o 
  -4   6   2      302.47      297.05      6.73 o 
  -3   6   2       23.03       30.36      3.14 o 
  -2   6   2        0.79        3.46      2.86 o 
  -1   6   2      225.74      227.77      5.11 o 
   0   6   2     1167.99     1089.45     17.26 o 
   1   6   2       22.27       20.08      2.14 o 
   2   6   2      411.61      433.35      8.01 o 
   3   6   2      253.27      239.96      5.74 o 
   4   6   2      133.73      122.92      4.22 o 
   5   6   2      118.74      105.52      4.27 o 
   6   6   2     1201.73     1209.73     21.13 o 
   7   6   2       35.25       44.28      5.28 o 
   8   6   2      378.44      371.21     11.39 o 
   9   6   2     1429.77     1408.51     32.35 o 
  10   6   2       58.12       43.52     15.14 o 
  11   6   2        0.38       12.05     24.70 o 
 -11   7   2     1270.06     1294.43     38.56 o 
 -10   7   2     3235.22     3262.92     60.16 o 
  -9   7   2      775.34      760.25     19.60 o 
  -8   7   2      753.43      736.96     18.55 o 
  -7   7   2     5620.82     5697.31     86.58 o 
  -6   7   2      422.87      389.36      9.48 o 
  -5   7   2     8015.15     7857.58     99.17 o 
  -4   7   2      844.58      836.12     15.83 o 
  -3   7   2     3808.77     3915.59     61.00 o 
  -2   7   2     1749.05     1749.66     30.46 o 
  -1   7   2    15593.85    15909.38    181.98 o 
   0   7   2     1130.84     1225.48     21.97 o 
   1   7   2     5288.78     5360.42     65.74 o 
   2   7   2     1740.13     1752.41     26.37 o 
   3   7   2     2020.47     1979.17     30.80 o 
   4   7   2     7856.74     7697.12    100.41 o 
   5   7   2     7180.35     7175.39     94.63 o 
   6   7   2     3100.75     3088.89     57.55 o 
   7   7   2       17.78       -0.20     10.08 o 
   8   7   2     6747.67     6824.15    121.00 o 
   9   7   2        0.38      -10.12     10.12 o 
  10   7   2     2870.72     2804.75     64.07 o 
 -11   8   2      371.10      332.06     20.13 o 
 -10   8   2     1047.04     1027.70     25.37 o 
  -9   8   2      485.43      484.01     15.71 o 
  -8   8   2     1197.97     1227.66     27.17 o 
  -7   8   2     1865.73     1874.74     33.93 o 
  -6   8   2      878.91      875.35     18.28 o 
  -5   8   2      149.09      149.78      6.15 o 
  -4   8   2     6954.14     6989.57     95.19 o 
  -3   8   2       79.96       78.91      4.93 o 
  -2   8   2     4909.58     4970.25     75.11 o 
  -1   8   2      142.72      151.06      5.93 o 
   0   8   2     4412.93     4543.07     59.94 o 
   1   8   2     1754.70     1739.67     27.77 o 
   2   8   2     4979.01     5152.08     74.68 o 
   3   8   2     1079.90     1101.28     20.51 o 
   4   8   2      431.02      428.75     10.50 o 
   5   8   2      663.81      656.87     14.20 o 
   6   8   2        2.63        5.62      7.75 o 
   7   8   2     1747.15     1820.75     39.82 o 
   8   8   2      242.95      255.85     14.85 o 
   9   8   2      628.48      606.81     21.96 o 
  10   8   2      199.84      171.34     24.90 o 
 -10   9   2      307.04      321.52     18.48 o 
  -9   9   2      411.79      394.40     16.12 o 
  -8   9   2      496.06      468.83     16.26 o 
  -7   9   2     1389.89     1449.63     30.06 o 
  -6   9   2      675.46      670.16     14.50 o 
  -5   9   2     1281.11     1286.56     24.55 o 
  -4   9   2       77.90       68.48      5.81 o 
  -3   9   2     5358.27     5440.08     75.73 o 
  -2   9   2        1.67       -0.46      3.95 o 
  -1   9   2     2131.96     2110.15     35.42 o 
   0   9   2     1191.77     1203.01     24.15 o 
   1   9   2     2848.15     2831.86     48.13 o 
   2   9   2       91.25       82.99      5.34 o 
   3   9   2     1367.88     1372.90     24.74 o 
   4   9   2      216.93      213.98      7.69 o 
   5   9   2      223.04      219.34     10.13 o 
   6   9   2     1197.83     1207.85     27.83 o 
   7   9   2       34.35       22.15      9.49 o 
   8   9   2      477.24      474.60     19.69 o 
   9   9   2       91.06       96.39     17.88 o 
  -9  10   2     1008.92      990.57     30.30 o 
  -8  10   2     1772.01     1792.67     44.69 o 
  -7  10   2      800.46      762.59     19.74 o 
  -6  10   2     2208.65     2262.14     42.94 o 
  -5  10   2      192.17      182.71      7.77 o 
  -4  10   2     3294.66     3377.52     54.26 o 
  -3  10   2       74.71       75.11      6.68 o 
  -2  10   2     4325.16     4258.76     65.66 o 
  -1  10   2       30.57       29.87      8.34 o 
   0  10   2     3574.69     3576.83     60.30 o 
   1  10   2     1642.57     1646.81     31.12 o 
   2  10   2     4867.22     4901.41     77.60 o 
   3  10   2     2289.71     2305.66     41.20 o 
   4  10   2      887.19      918.39     20.61 o 
   5  10   2     2837.63     2823.42     49.51 o 
   6  10   2      389.10      390.27     14.36 o 
   7  10   2     2931.74     3098.49     62.53 o 
   8  10   2      257.24      236.52     19.55 o 
  -8  11   2      110.59       89.33     52.82 o 
  -7  11   2       34.37       66.29     15.22 o 
  -6  11   2       83.32       72.26      9.01 o 
  -5  11   2       34.64       39.11      8.64 o 
  -4  11   2       15.34       21.51      6.82 o 
  -3  11   2        5.91       -6.64      6.64 o 
  -2  11   2        7.17        7.24      6.44 o 
  -1  11   2      122.74      119.51      7.38 o 
   0  11   2       12.15       10.97      6.11 o 
   1  11   2        7.68       10.19      6.64 o 
   2  11   2        7.51        2.62      6.48 o 
   3  11   2      517.91      503.60     14.02 o 
   4  11   2      201.71      208.70     10.93 o 
   5  11   2       29.89       26.16      9.13 o 
   6  11   2       44.32       31.19     10.64 o 
   7  11   2        0.09      -17.30     17.30 o 
  -6  12   2     3323.62     3422.42     85.69 o 
  -5  12   2      282.72      280.68     20.58 o 
  -4  12   2     1754.70     1780.31     51.31 o 
  -3  12   2        0.37       -0.69      7.57 o 
  -2  12   2     2269.57     2316.15     39.45 o 
  -1  12   2      479.12      485.52     14.47 o 
   0  12   2     4835.95     4827.53     78.78 o 
   1  12   2      368.59      341.37     13.35 o 
   2  12   2      547.92      540.62     15.61 o 
   3  12   2     3460.05     3336.64     62.95 o 
   4  12   2     1216.33     1168.52     27.72 o 
   5  12   2     1486.85     1461.79     45.41 o 
  -4  13   2       11.32       57.05     30.29 o 
  -3  13   2     1273.06     1281.71     79.88 o 
  -2  13   2      159.25      168.12     14.94 o 
  -1  13   2       31.66       32.91     11.03 o 
   0  13   2       80.18       87.45      9.21 o 
   1  13   2      358.50      369.13     14.02 o 
   2  13   2      280.94      288.34     19.74 o 
   3  13   2      631.44      603.64     31.25 o 
 -13   1   3     3337.26     3103.04    155.10 o 
 -12   1   3     1101.16     1077.70     36.90 o 
 -11   1   3     3512.95     3529.89     92.38 o 
 -10   1   3     3226.96     3089.24     62.54 o 
  -9   1   3     1677.76     1597.17     38.38 o 
  -8   1   3     9913.67     9820.25    285.62 o 
  -7   1   3     1586.68     1510.68     23.27 o 
  -6   1   3    15356.75    15155.71    264.54 o 
  -5   1   3      269.27      276.93      7.37 o 
  -4   1   3    16226.82    14917.78    220.10 o 
  -3   1   3     2221.27     2109.62     43.70 o 
  -2   1   3    31462.26    28580.66    356.33 o 
  -1   1   3      351.38      335.92      7.96 o 
   0   1   3     9782.91     9959.97    139.13 o 
   1   1   3    18572.97    18808.49    274.69 o 
   2   1   3     9060.55     9243.70    117.78 o 
   3   1   3    15794.97    16049.17    193.16 o 
   4   1   3     4584.53     4490.21     62.39 o 
   5   1   3    11748.17    12051.16    152.71 o 
   6   1   3      456.58      458.35     10.09 o 
   7   1   3    12202.90    12591.54    170.73 o 
   8   1   3        0.10       11.98      6.28 o 
   9   1   3     5805.24     6037.53     97.57 o 
  10   1   3      278.18      297.14     11.42 o 
  11   1   3     2137.16     2204.44     42.79 o 
  12   1   3     1430.46     1396.51     53.87 o 
 -13   2   3        4.37       32.35     20.70 o 
 -12   2   3      121.82      111.81     13.55 o 
 -11   2   3     1220.40     1187.55     45.69 o 
 -10   2   3     1470.82     1446.54     38.36 o 
  -9   2   3      995.28     1005.29     28.42 o 
  -8   2   3     2897.23     2833.10     56.09 o 
  -7   2   3     2567.86     2600.93     39.93 o 
  -6   2   3       98.73      118.09      7.37 o 
  -5   2   3    10337.92     9648.77    234.86 o 
  -4   2   3        2.40        7.03      1.42 o 
  -3   2   3       31.56       19.96      1.64 o 
  -2   2   3     1324.53     1334.47     19.24 o 
  -1   2   3      226.58      214.60      4.78 o 
   0   2   3     6541.59     6595.91     87.23 o 
   1   2   3    14085.91    14247.91    188.08 o 
   2   2   3      301.71      284.71      6.10 o 
   3   2   3      111.30      124.68      4.16 o 
   4   2   3     7441.25     7793.52    101.52 o 
   5   2   3      924.11      873.11     14.87 o 
   6   2   3     4229.53     4287.01     65.96 o 
   7   2   3        0.32       -0.83      4.27 o 
   8   2   3     2661.81     2675.95     44.75 o 
   9   2   3     1255.02     1255.61     26.64 o 
  10   2   3     2455.78     2534.41     51.23 o 
  11   2   3       63.74       64.39     11.59 o 
  12   2   3      695.39      688.27     28.60 o 
 -13   3   3     1101.60     1210.97     65.10 o 
 -12   3   3      971.22      947.05     29.82 o 
 -11   3   3      875.63      869.48     27.23 o 
 -10   3   3     1743.82     1751.58     44.77 o 
  -9   3   3     2981.59     3025.79     69.82 o 
  -8   3   3      709.24      718.04     16.73 o 
  -7   3   3      706.44      697.02     14.47 o 
  -6   3   3     8132.51     7973.82    136.98 o 
  -5   3   3      603.46      657.34     16.60 o 
  -4   3   3    12123.36    12274.34    184.18 o 
  -3   3   3      635.79      632.85     12.17 o 
  -2   3   3       14.40       28.96      1.60 o 
  -1   3   3     2713.87     2690.94     37.48 o 
   0   3   3    18354.10    18612.75    221.41 o 
   1   3   3     2063.68     2136.12     34.02 o 
   2   3   3      230.74      210.44      6.31 o 
   3   3   3     7084.91     7640.12     99.68 o 
   4   3   3       55.11       77.06      3.38 o 
   5   3   3     9554.59     9798.99    117.05 o 
   6   3   3     1746.93     1753.02     30.85 o 
   7   3   3     4407.63     4442.97     68.58 o 
   8   3   3      169.67      154.00      7.13 o 
   9   3   3     3206.82     3309.33     58.35 o 
  10   3   3      909.78      878.92     23.72 o 
  11   3   3     1797.10     1819.03     46.39 o 
  12   3   3        9.72       -1.51     15.73 o 
 -13   4   3     1049.01     1003.28     58.31 o 
 -12   4   3     3258.42     3330.32     78.30 o 
 -11   4   3      490.59      488.43     19.56 o 
 -10   4   3     2200.94     2187.79     53.94 o 
  -9   4   3     4146.44     4183.22     79.89 o 
  -8   4   3     1761.30     1722.00     33.92 o 
  -7   4   3    10290.37    10154.61    131.92 o 
  -6   4   3     1813.49     1712.54     28.88 o 
  -5   4   3     6090.93     6064.74     82.98 o 
  -4   4   3     1840.11     1878.38     35.36 o 
  -3   4   3    17729.99    17090.21    241.91 o 
  -2   4   3     3398.29     3555.31     45.97 o 
  -1   4   3    12304.66    12388.14    145.75 o 
   0   4   3     1610.15     1693.45     26.57 o 
   1   4   3     2958.62     2921.88     44.89 o 
   2   4   3    11387.65    11560.95    137.36 o 
   3   4   3    12938.02    13753.28    151.12 o 
   4   4   3     7268.93     7334.79     86.44 o 
   5   4   3      769.32      816.73     14.87 o 
   6   4   3    10611.39    10641.54    156.86 o 
   7   4   3      139.22      141.58      6.25 o 
   8   4   3     7438.12     7370.86    107.67 o 
   9   4   3        1.29        8.34      7.85 o 
  10   4   3     1727.38     1721.95     38.73 o 
  11   4   3      727.16      718.69     27.90 o 
 -12   5   3       28.90       47.83     14.54 o 
 -11   5   3       73.38       67.37     11.11 o 
 -10   5   3       10.59       29.98     10.61 o 
  -9   5   3        3.02        0.52      6.26 o 
  -8   5   3      398.84      365.16     11.24 o 
  -7   5   3      939.49      912.49     17.07 o 
  -6   5   3       62.40       77.88      4.19 o 
  -5   5   3      237.97      230.41      6.20 o 
  -4   5   3      208.12      242.30      6.75 o 
  -3   5   3      985.47     1045.24     16.09 o 
  -2   5   3      176.94      160.70      4.39 o 
  -1   5   3       43.09       42.25      2.43 o 
   0   5   3       28.10       39.27      2.22 o 
   1   5   3     1571.87     1558.04     23.26 o 
   2   5   3      322.93      296.57      6.01 o 
   3   5   3      431.27      419.77      7.83 o 
   4   5   3      489.29      472.35      9.21 o 
   5   5   3        9.11        8.83      3.11 o 
   6   5   3      379.78      365.43      9.71 o 
   7   5   3      858.67      814.40     17.35 o 
   8   5   3       28.73       23.75      7.64 o 
   9   5   3       88.89       70.74      8.57 o 
  10   5   3        0.67       -9.99     10.49 o 
  11   5   3       27.87       26.32     15.24 o 
 -12   6   3     1088.90     1085.00     39.00 o 
 -11   6   3     2153.39     2258.91     57.00 o 
 -10   6   3     1563.44     1622.05     43.64 o 
  -9   6   3     4978.71     5169.78     87.70 o 
  -8   6   3     1699.90     1603.12     32.58 o 
  -7   6   3     8452.94     8716.07    115.68 o 
  -6   6   3      552.44      580.75     13.55 o 
  -5   6   3    11438.61    11264.21    144.51 o 
  -4   6   3       10.77       10.67      3.73 o 
  -3   6   3     8279.55     8539.74    106.09 o 
  -2   6   3     1666.99     1661.92     24.00 o 
  -1   6   3    10860.72    11080.84    128.08 o 
   0   6   3     4528.33     4577.37     59.60 o 
   1   6   3     9115.29     9632.19    114.96 o 
   2   6   3     6491.32     6464.08     80.81 o 
   3   6   3     4143.23     4040.00     56.64 o 
   4   6   3     6415.75     6496.14     91.32 o 
   5   6   3      817.50      799.01     15.87 o 
   6   6   3     6650.00     6565.12    101.12 o 
   7   6   3        4.67       10.13      7.39 o 
   8   6   3     5243.30     5276.92     96.20 o 
   9   6   3      496.93      464.50     16.42 o 
  10   6   3     4080.67     4020.95     99.17 o 
  11   6   3      246.92      252.22     34.08 o 
 -11   7   3      528.68      505.08     21.70 o 
 -10   7   3      161.58      181.42     15.02 o 
  -9   7   3      384.97      385.69     13.36 o 
  -8   7   3      642.31      610.13     15.20 o 
  -7   7   3       54.89       44.92      5.30 o 
  -6   7   3      813.11      815.40     15.95 o 
  -5   7   3        3.66        0.34      3.86 o 
  -4   7   3     1543.07     1503.57     27.48 o 
  -3   7   3       18.75       22.32      4.28 o 
  -2   7   3      306.12      302.78      7.49 o 
  -1   7   3     1320.10     1326.65     21.09 o 
   0   7   3     1854.81     1809.05     28.28 o 
   1   7   3      654.67      640.43     12.30 o 
   2   7   3      790.04      790.14     15.43 o 
   3   7   3     1377.11     1403.67     24.76 o 
   4   7   3      377.60      376.16      9.28 o 
   5   7   3     1274.23     1268.29     23.05 o 
   6   7   3       88.90      103.74      8.46 o 
   7   7   3      790.17      773.23     22.70 o 
   8   7   3       11.81       12.88     10.15 o 
   9   7   3      540.29      500.20     17.61 o 
  10   7   3      224.48      222.53     23.52 o 
 -11   8   3     1173.48     1241.61     51.46 o 
 -10   8   3     1225.14     1169.49     30.31 o 
  -9   8   3      659.96      673.87     20.28 o 
  -8   8   3      792.58      789.04     19.66 o 
  -7   8   3     1002.05      950.31     21.52 o 
  -6   8   3       19.76       19.09      6.10 o 
  -4   8   3        7.05       10.47      4.73 o 
  -3   8   3     2968.41     2933.15     44.24 o 
  -2   8   3       88.34       94.59      4.81 o 
  -1   8   3     3481.39     3523.11     48.50 o 
   0   8   3     3194.10     3194.32     46.72 o 
   1   8   3     4446.12     4390.04     65.02 o 
   2   8   3     2396.62     2421.03     39.06 o 
   3   8   3       24.72       27.10      5.58 o 
   4   8   3     5516.86     5405.40     78.19 o 
   5   8   3      525.36      530.32     12.39 o 
   6   8   3     2817.97     2847.31     54.47 o 
   7   8   3      423.41      414.01     17.02 o 
   8   8   3     1965.25     1897.14     41.34 o 
   9   8   3      157.83      115.68     12.84 o 
 -10   9   3      343.07      334.38     16.47 o 
  -9   9   3      325.98      326.33     15.33 o 
  -8   9   3     3479.51     3658.11     71.65 o 
  -7   9   3      329.22      333.75     11.08 o 
  -6   9   3     2605.35     2524.14     42.59 o 
  -5   9   3       68.84       58.60      6.58 o 
  -4   9   3     3827.06     3783.27     59.47 o 
  -3   9   3      764.72      755.99     15.00 o 
  -2   9   3     8542.62     8440.82    111.80 o 
  -1   9   3       12.04       20.91      4.88 o 
   0   9   3      397.11      397.67     10.23 o 
   1   9   3     1279.30     1234.39     24.39 o 
   2   9   3     1484.30     1492.39     26.62 o 
   3   9   3     3401.75     3471.33     53.70 o 
   4   9   3     1697.63     1724.38     30.22 o 
   5   9   3     3391.69     3448.70     58.08 o 
   6   9   3       82.65       75.87      8.90 o 
   7   9   3     3817.81     3782.24     79.72 o 
   8   9   3        2.83       14.57     11.42 o 
   9   9   3     1517.54     1583.71     61.87 o 
  -9  10   3      215.95      217.99     14.51 o 
  -8  10   3        2.91       12.67     10.60 o 
  -7  10   3      524.06      534.99     14.81 o 
  -6  10   3      559.29      546.15     14.19 o 
  -5  10   3       24.19       31.85      7.46 o 
  -4  10   3        7.74        9.06      5.88 o 
  -3  10   3      741.43      734.47     16.30 o 
  -2  10   3        5.47        4.50      5.38 o 
  -1  10   3      368.52      349.09     10.62 o 
   0  10   3       10.52       13.91      5.94 o 
   1  10   3      323.84      304.37      9.99 o 
   2  10   3     1762.62     1773.17     33.36 o 
   3  10   3      191.51      198.00      8.64 o 
   4  10   3       54.91       60.10      8.29 o 
   5  10   3      124.95      122.90     10.57 o 
   6  10   3      332.46      289.72     13.58 o 
   7  10   3      102.52      113.04     13.90 o 
   8  10   3      734.89      724.25     55.52 o 
  -8  11   3     1011.34      972.93     36.01 o 
  -7  11   3       90.94      118.42     16.00 o 
  -6  11   3     3630.19     3651.23     55.60 o 
  -5  11   3       29.07       52.19      8.81 o 
  -4  11   3     3701.31     3626.90     58.15 o 
  -3  11   3      126.18      117.38      8.08 o 
  -2  11   3     1941.18     1923.01     36.31 o 
  -1  11   3     2054.35     2014.22     37.72 o 
   0  11   3     3710.73     3737.35     63.27 o 
   1  11   3     1249.76     1251.56     24.25 o 
   2  11   3     2705.61     2658.19     46.82 o 
   3  11   3     1728.04     1742.25     33.55 o 
   4  11   3      642.30      627.68     18.47 o 
   5  11   3     3679.84     3699.74     76.74 o 
   6  11   3      463.37      465.40     24.86 o 
  -6  12   3      121.47      103.73     12.64 o 
  -5  12   3       35.56       34.71      9.25 o 
  -4  12   3       10.45       12.93      9.07 o 
  -3  12   3      294.86      286.96     13.69 o 
  -2  12   3       12.84       11.04      9.12 o 
  -1  12   3      172.25      184.20     10.08 o 
   0  12   3       16.33       19.75      7.87 o 
   1  12   3       85.35      101.14      8.83 o 
   2  12   3       94.65       90.02      9.24 o 
   3  12   3      342.30      305.64     19.06 o 
   4  12   3        5.23       18.24     12.10 o 
   5  12   3        0.16        1.51     15.62 o 
  -4  13   3     1763.23     1638.65     50.37 o 
  -3  13   3        0.71       -0.32     17.87 o 
  -2  13   3     1030.33     1027.88     44.62 o 
  -1  13   3      422.71      412.37     19.10 o 
   0  13   3     1204.12     1193.97     46.31 o 
   1  13   3      445.09      478.24     19.91 o 
   2  13   3      448.39      418.20     23.50 o 
 -13   0   4      612.29      652.61     52.25 o 
 -12   0   4     1967.61     1890.74    102.98 o 
 -11   0   4     3224.26     3099.73     99.00 o 
 -10   0   4     4268.36     4141.50    135.93 o 
  -9   0   4     2191.50     2230.01     60.98 o 
  -8   0   4     9388.18     9089.87    397.32 o 
  -7   0   4       55.74       47.64     17.34 o 
  -6   0   4    22112.21    21968.57    702.69 o 
  -5   0   4      781.37      753.33     21.51 o 
  -4   0   4     7785.60     7424.25    145.01 o 
  -3   0   4    12431.51    12040.06    289.64 o 
  -2   0   4    44127.27    41055.98   1613.62 o 
  -1   0   4    12691.21    12682.91    297.50 o 
   0   0   4    23598.22    24513.03    475.87 o 
   1   0   4     6881.20     6671.76    142.94 o 
   2   0   4     2572.98     2528.57     73.40 o 
   3   0   4    14809.99    14755.63    290.25 o 
   4   0   4     1492.08     1558.80     36.23 o 
   5   0   4     6017.29     6276.89    121.55 o 
   6   0   4      590.46      604.84     17.78 o 
   7   0   4     4746.05     4903.74    114.38 o 
   8   0   4     2282.23     2309.21     60.67 o 
   9   0   4     7464.14     7987.69    177.76 o 
  10   0   4      157.18      161.35     14.46 o 
  11   0   4     1477.02     1599.75     59.85 o 
 -13   1   4      143.45      149.97     33.68 o 
 -12   1   4      190.20      185.28     17.70 o 
 -11   1   4      611.45      599.20     23.52 o 
 -10   1   4      150.76      140.53      9.87 o 
  -9   1   4     2172.97     2074.29     74.14 o 
  -8   1   4     1156.10     1070.80     27.41 o 
  -7   1   4      596.37      599.66     16.19 o 
  -6   1   4      359.20      354.16      7.39 o 
  -5   1   4     2165.84     2034.49     42.11 o 
  -4   1   4      122.52      107.23      3.16 o 
  -3   1   4     2017.69     1821.19     25.97 o 
  -2   1   4      374.49      391.23      6.56 o 
  -1   1   4      530.81      510.03      8.33 o 
   0   1   4     1278.79     1273.14     19.49 o 
   1   1   4     3800.80     3781.51     56.97 o 
   2   1   4     1241.63     1389.89     23.74 o 
   3   1   4      374.79      397.34      8.25 o 
   4   1   4      846.13      933.35     17.78 o 
   5   1   4      382.66      420.41      9.60 o 
   6   1   4     3417.90     3498.01     51.95 o 
   7   1   4      650.96      626.20     14.35 o 
   8   1   4      805.26      806.76     19.00 o 
   9   1   4        0.44       16.04      7.13 o 
  10   1   4      226.36      213.20     10.87 o 
  11   1   4      429.77      398.87     19.12 o 
 -13   2   4     1661.63     1689.39     62.40 o 
 -12   2   4     1066.63     1023.45     35.96 o 
 -11   2   4      975.72      965.47     28.76 o 
 -10   2   4     4685.32     4838.05    104.77 o 
  -9   2   4      121.15      107.26      8.15 o 
  -8   2   4     7347.71     7156.54    146.20 o 
  -7   2   4      379.74      349.39      7.91 o 
  -6   2   4     5341.78     4984.81    117.08 o 
  -5   2   4      265.21      244.02      5.13 o 
  -4   2   4    19057.38    17909.25    431.00 o 
  -3   2   4      358.61      321.84      6.10 o 
  -2   2   4     4947.91     4707.14     78.07 o 
  -1   2   4     4848.17     4684.44     75.20 o 
   0   2   4     5113.90     5186.57     81.80 o 
   1   2   4    15081.89    15896.87    202.01 o 
   2   2   4    12816.12    13695.64    167.97 o 
   3   2   4    11664.63    12038.91    157.15 o 
   4   2   4      262.39      284.93      6.79 o 
   5   2   4    11805.89    12196.47    152.35 o 
   6   2   4       51.07       46.30      5.00 o 
   7   2   4     4556.51     4455.55     68.83 o 
   8   2   4       49.59       53.51      6.95 o 
   9   2   4     2876.32     2900.63     52.53 o 
  10   2   4     1897.79     1984.85     39.09 o 
  11   2   4     2317.14     2293.11     44.67 o 
 -13   3   4      494.17      490.99     36.94 o 
 -12   3   4     1135.81     1156.64     34.20 o 
 -11   3   4      964.72      957.10     30.26 o 
 -10   3   4      258.30      233.51     12.48 o 
  -9   3   4     1771.19     1738.71     50.30 o 
  -8   3   4       28.25       95.86      9.90 o 
  -7   3   4     6312.63     6084.40    108.08 o 
  -6   3   4        2.01       13.07      2.85 o 
  -5   3   4    12726.90    12780.27    286.50 o 
  -4   3   4      819.85      834.94     15.08 o 
  -3   3   4    24328.37    23627.02    258.51 o 
  -2   3   4     3205.97     3234.62     42.34 o 
  -1   3   4     9799.99    10237.22    178.03 o 
   0   3   4     9604.65    10170.30    128.73 o 
   1   3   4     2392.34     2355.77     37.38 o 
   2   3   4     9020.99     9463.50    120.68 o 
   3   3   4      628.41      631.29     11.93 o 
   4   3   4     5350.04     5403.44     73.76 o 
   5   3   4      447.41      427.50      9.39 o 
   6   3   4     3665.59     3861.69     60.79 o 
   7   3   4       64.52       58.44      5.71 o 
   8   3   4     2417.34     2462.10     42.09 o 
   9   3   4      379.10      402.92     13.00 o 
  10   3   4     1840.87     1886.61     37.77 o 
  11   3   4      838.69      839.02     39.01 o 
 -13   4   4      268.49      304.18     25.00 o 
 -12   4   4       13.19       20.45     11.89 o 
 -11   4   4       20.14       25.92     10.15 o 
 -10   4   4     1182.42     1173.33     33.31 o 
  -9   4   4       30.13       32.13      8.87 o 
  -8   4   4      704.36      705.77     16.94 o 
  -7   4   4        2.21       -3.60      3.60 o 
  -6   4   4     1332.11     1393.70     25.47 o 
  -5   4   4      759.78      772.10     15.57 o 
  -4   4   4    10711.79    10612.09    157.44 o 
  -3   4   4     2018.25     2024.93     36.39 o 
  -2   4   4     3144.17     3476.81     45.29 o 
  -1   4   4     4706.70     5054.99     65.94 o 
   0   4   4     4255.31     4732.28     65.51 o 
   1   4   4      473.74      473.68      9.94 o 
   2   4   4     1257.14     1243.99     20.61 o 
   3   4   4     1827.98     1922.09     30.09 o 
   4   4   4      138.83      151.39      5.64 o 
   5   4   4      421.09      421.50      9.30 o 
   6   4   4      152.00      159.93      6.91 o 
   7   4   4     1337.18     1307.85     24.92 o 
   8   4   4      198.87      181.01      8.65 o 
   9   4   4      319.40      311.90     12.28 o 
  10   4   4      534.06      513.26     19.93 o 
  11   4   4      426.58      348.05     24.07 o 
 -12   5   4     1450.89     1447.03     41.33 o 
 -11   5   4     3644.82     3710.14     85.18 o 
 -10   5   4     2335.99     2321.46     57.22 o 
  -9   5   4     2868.44     2957.16     60.94 o 
  -8   5   4        6.97       11.93      5.27 o 
  -7   5   4     9175.39     9185.15    121.07 o 
  -6   5   4      103.77      104.51      5.05 o 
  -5   5   4     7378.98     7344.48    117.25 o 
  -4   5   4       13.40       15.44      3.11 o 
  -3   5   4     9971.67    10103.71    123.29 o 
  -2   5   4     4927.80     5061.84     66.26 o 
  -1   5   4    17941.44    18044.54    205.20 o 
   0   5   4     3058.56     3071.15     47.35 o 
   1   5   4     1743.63     1685.21     28.28 o 
   2   5   4     8866.02     9072.32    122.92 o 
   3   5   4      811.30      770.06     14.13 o 
   4   5   4    12062.99    12340.95    160.88 o 
   5   5   4     1005.00     1019.41     19.15 o 
   6   5   4     6337.70     6281.97    106.45 o 
   7   5   4      773.97      826.66     19.11 o 
   8   5   4     7484.66     7603.97    119.12 o 
   9   5   4      322.52      344.88     14.22 o 
  10   5   4     2137.10     2155.30     51.82 o 
 -12   6   4      124.33      122.29     19.08 o 
 -11   6   4      217.24      230.20     15.40 o 
 -10   6   4      345.27      362.36     17.31 o 
  -9   6   4      216.02      199.72     11.12 o 
  -8   6   4       77.46       83.58      7.53 o 
  -7   6   4      519.13      494.68     11.18 o 
  -6   6   4        0.76       -3.86      3.86 o 
  -5   6   4      940.92      939.69     18.87 o 
  -4   6   4     2166.40     2192.88     32.47 o 
  -3   6   4      180.40      184.46      4.81 o 
  -2   6   4       98.43      105.39      3.88 o 
  -1   6   4      547.42      570.71     10.13 o 
   0   6   4      895.80      972.88     16.85 o 
   1   6   4      681.94      700.83     13.03 o 
   2   6   4      608.89      610.33     11.94 o 
   3   6   4        0.74        4.16      4.04 o 
   4   6   4      212.61      208.96      6.72 o 
   5   6   4        0.80        0.93      4.30 o 
   6   6   4      190.09      177.05      8.46 o 
   7   6   4      193.11      217.52     12.27 o 
   8   6   4      306.34      322.44     23.90 o 
   9   6   4       81.90       70.47     11.87 o 
  10   6   4      214.38      192.87     17.31 o 
 -11   7   4      809.83      884.16     34.83 o 
 -10   7   4      222.79      217.76     15.37 o 
  -9   7   4     4537.51     4751.94     82.02 o 
  -8   7   4      943.22      951.58     22.30 o 
  -7   7   4     3074.60     3163.20     51.01 o 
  -6   7   4       79.32       85.55      7.20 o 
  -5   7   4     8977.42     8990.10    125.49 o 
  -4   7   4     1527.49     1482.07     26.87 o 
  -3   7   4    11780.10    12024.82    151.58 o 
  -2   7   4      684.52      654.34     12.26 o 
  -1   7   4     1738.37     1818.77     27.58 o 
   0   7   4     6703.16     6987.26     91.38 o 
   1   7   4     7188.63     7164.48     93.46 o 
   2   7   4     4425.46     4531.52     66.84 o 
   3   7   4     1019.69      994.14     18.99 o 
   4   7   4     3964.40     4066.54     61.21 o 
   5   7   4      398.40      373.08     10.06 o 
   6   7   4     4957.15     5108.48     90.37 o 
   7   7   4       73.93       69.70      9.26 o 
   8   7   4      923.42      922.31     24.29 o 
   9   7   4      684.39      657.84     21.01 o 
 -11   8   4      506.45      513.23     31.53 o 
 -10   8   4      467.37      465.77     24.77 o 
  -9   8   4       31.86        3.46      9.49 o 
  -8   8   4     2000.22     2020.89     43.81 o 
  -7   8   4       15.35       10.35      6.48 o 
  -6   8   4     2638.06     2636.36     43.86 o 
  -5   8   4       53.14       55.85      7.82 o 
  -4   8   4      485.74      514.73     13.89 o 
  -3   8   4      732.43      706.29     14.01 o 
  -2   8   4     3673.62     3688.94     50.62 o 
  -1   8   4     1390.32     1385.81     22.32 o 
   0   8   4     2828.60     2846.55     42.50 o 
   1   8   4     2466.79     2480.20     40.02 o 
   2   8   4      390.94      365.28      9.57 o 
   3   8   4     3496.10     3472.84     53.44 o 
   4   8   4     1087.89     1090.57     20.98 o 
   5   8   4     2059.40     2020.30     34.31 o 
   6   8   4       59.64       49.89      9.43 o 
   7   8   4     1826.23     1782.08     42.99 o 
   8   8   4      286.76      276.87     22.20 o 
   9   8   4     1617.54     1569.79     48.45 o 
 -10   9   4      113.72       97.94     26.43 o 
  -9   9   4     1025.41     1013.01     27.31 o 
  -8   9   4        0.35        7.55      8.81 o 
  -7   9   4     1441.47     1414.62     29.76 o 
  -6   9   4      132.71      125.24      8.03 o 
  -5   9   4     1604.98     1602.65     29.38 o 
  -4   9   4      100.76       90.27      7.08 o 
  -3   9   4      302.43      317.58      8.65 o 
  -2   9   4     1269.09     1240.19     22.03 o 
  -1   9   4     1771.19     1752.96     28.58 o 
   0   9   4      201.00      190.63      7.20 o 
   1   9   4     1030.61     1010.46     21.12 o 
   2   9   4     2040.33     2002.90     36.51 o 
   3   9   4     1210.87     1192.26     26.05 o 
   4   9   4     1986.06     1985.11     34.09 o 
   5   9   4      125.31      122.04      8.02 o 
   6   9   4      722.89      699.26     22.45 o 
   7   9   4      207.02      224.03     17.69 o 
   8   9   4      939.77      945.41     35.22 o 
  -9  10   4      452.76      438.87     18.42 o 
  -8  10   4     1711.12     1752.96     37.27 o 
  -7  10   4       14.70       26.38      8.87 o 
  -6  10   4     4425.19     4573.98     71.10 o 
  -5  10   4        9.12       12.87      6.25 o 
  -4  10   4     3203.95     3263.17     57.79 o 
  -3  10   4      578.38      595.52     16.70 o 
  -2  10   4     4869.93     4847.19     74.07 o 
  -1  10   4     2248.70     2224.44     37.55 o 
   0  10   4     2295.01     2269.84     38.27 o 
   1  10   4     3276.45     3329.78     52.73 o 
   2  10   4      322.49      329.57     10.95 o 
   3  10   4     2403.65     2384.20     42.68 o 
   4  10   4      329.62      316.76     10.60 o 
   5  10   4     1967.59     1982.58     41.51 o 
   6  10   4       28.21       18.49     12.03 o 
   7  10   4     1682.64     1625.46     49.76 o 
  -7  11   4      306.65      301.16     15.43 o 
  -6  11   4       26.14       10.55      8.62 o 
  -5  11   4       39.48       55.38      7.81 o 
  -4  11   4      144.77      122.66      9.43 o 
  -3  11   4        5.67       15.32      9.69 o 
  -2  11   4      283.80      274.95     10.53 o 
  -1  11   4      110.06      116.67      8.09 o 
   0  11   4        0.74        1.69      6.48 o 
   1  11   4        3.54        4.35      6.66 o 
   2  11   4       37.21       36.04      7.52 o 
   3  11   4        0.85        3.42     13.21 o 
   4  11   4        0.29       -4.28      9.51 o 
   5  11   4       33.99       44.33     15.77 o 
   6  11   4       88.62       36.52     23.75 o 
  -6  12   4      725.74      731.02     25.58 o 
  -5  12   4      401.38      396.35     16.82 o 
  -4  12   4     3298.62     3283.60     66.04 o 
  -3  12   4       44.14       45.04     11.24 o 
  -2  12   4     1183.65     1200.81     32.53 o 
  -1  12   4      521.70      500.32     15.08 o 
   0  12   4      824.09      820.40     20.18 o 
   1  12   4     1919.31     1938.20     34.87 o 
   2  12   4     1238.35     1253.10     25.24 o 
   3  12   4      679.81      701.49     18.74 o 
   4  12   4        9.37       -6.50     19.70 o 
  -3  13   4      340.04      308.19     25.59 o 
  -2  13   4      407.07      377.45     26.45 o 
  -1  13   4     1448.37     1480.30     57.79 o 
   0  13   4      134.31      135.54     15.14 o 
   1  13   4       50.17       54.60     16.93 o 
 -13   1   5      763.79      829.55     61.57 o 
 -12   1   5     2616.63     2519.66     70.81 o 
 -11   1   5      955.89      910.09     27.67 o 
 -10   1   5     3321.54     3203.24    104.30 o 
  -9   1   5     1385.99     1314.23     30.35 o 
  -8   1   5     5907.95     5584.36    118.09 o 
  -7   1   5      350.92      350.33      8.90 o 
  -6   1   5    14140.35    13656.64    268.39 o 
  -5   1   5     2936.35     2897.94     51.21 o 
  -4   1   5     9205.25     8502.49    120.83 o 
  -3   1   5     4284.48     3922.35     64.46 o 
  -2   1   5     7703.61     7510.23    141.34 o 
  -1   1   5    12218.90    12014.16    146.62 o 
   0   1   5     4384.03     4139.54     57.76 o 
   1   1   5    10418.92    10368.61    138.01 o 
   2   1   5      336.53      317.88      7.63 o 
   3   1   5    13275.61    13272.85    188.86 o 
   4   1   5       27.92       28.99      4.18 o 
   5   1   5    18513.95    18857.75    228.59 o 
   6   1   5       19.75       27.86      4.62 o 
   7   1   5     7564.77     7703.87    111.41 o 
   8   1   5     2222.24     2250.86     42.68 o 
   9   1   5     3573.81     3642.94     64.04 o 
  10   1   5     1048.62     1080.95     25.30 o 
  11   1   5      981.71      979.64     42.90 o 
 -13   2   5      759.61      718.35     35.10 o 
 -12   2   5     1718.62     1671.52     44.80 o 
 -11   2   5      361.48      314.05     14.76 o 
 -10   2   5       11.86       14.41      9.41 o 
  -9   2   5     5676.37     5747.24    120.75 o 
  -8   2   5      131.48      134.44      9.69 o 
  -7   2   5     2755.75     2673.95     58.71 o 
  -6   2   5        2.80        2.74      3.09 o 
  -5   2   5     1757.41     1610.72     29.83 o 
  -4   2   5     1021.51      915.05     17.58 o 
  -3   2   5     5430.26     4923.91     59.49 o 
  -2   2   5     1407.98     1295.99     20.23 o 
  -1   2   5     2003.25     1992.70     28.60 o 
   0   2   5      959.82      948.34     17.25 o 
   1   2   5      230.63      230.81      6.08 o 
   2   2   5     7760.17     7938.07    104.79 o 
   3   2   5     2952.56     3046.72     44.72 o 
   4   2   5     1348.11     1283.18     21.64 o 
   5   2   5      942.60      916.89     16.77 o 
   6   2   5     2787.53     2877.59     47.49 o 
   7   2   5      299.55      283.18      9.18 o 
   8   2   5      920.34      971.05     23.02 o 
   9   2   5      106.91      107.35      8.96 o 
  10   2   5      366.95      379.26     15.80 o 
  11   2   5     1199.86     1227.31     33.82 o 
 -13   3   5     1086.88     1040.82     43.70 o 
 -12   3   5      520.30      512.28     21.13 o 
 -11   3   5      534.88      535.72     20.46 o 
 -10   3   5     1855.62     1902.55     48.17 o 
  -9   3   5        2.37        5.39      7.48 o 
  -8   3   5     7945.04     7975.14    140.60 o 
  -7   3   5      439.57      422.71     10.18 o 
  -6   3   5     1589.54     1507.61     25.11 o 
  -5   3   5      527.04      492.13     11.02 o 
  -4   3   5     4334.04     4230.18     87.92 o 
  -3   3   5     2267.16     2120.46     34.88 o 
  -2   3   5     6696.50     6593.29    105.66 o 
  -1   3   5     2285.68     2201.20     31.87 o 
   0   3   5        8.80       13.96      3.85 o 
   1   3   5     7409.43     7479.09    103.51 o 
   2   3   5     1599.70     1581.49     25.40 o 
   3   3   5     4832.07     4666.85     64.83 o 
   4   3   5      428.08      406.45      9.09 o 
   5   3   5     2614.90     2686.65     43.36 o 
   6   3   5     2254.00     2312.93     42.19 o 
   7   3   5     4724.16     4825.94     74.54 o 
   8   3   5       27.44       21.40      7.91 o 
   9   3   5      438.07      436.82     15.22 o 
  10   3   5      775.60      818.61     22.97 o 
  11   3   5      763.94      726.54     52.29 o 
 -12   4   5       75.09       81.24     12.24 o 
 -11   4   5     4720.02     4921.04    142.87 o 
 -10   4   5     1624.92     1695.74     44.31 o 
  -9   4   5     4204.57     4262.88    110.35 o 
  -8   4   5       19.51       18.39      5.26 o 
  -7   4   5    10154.90    10118.11    142.70 o 
  -6   4   5      530.30      477.26     11.14 o 
  -5   4   5     8324.23     7738.33    153.46 o 
  -4   4   5      264.94      266.45      6.57 o 
  -3   4   5     1032.16      977.43     15.29 o 
  -2   4   5     5207.78     5225.84     68.11 o 
  -1   4   5     5838.24     6033.53    101.67 o 
   0   4   5    13188.16    13582.76    176.29 o 
   1   4   5     6117.60     6541.96     92.13 o 
   2   4   5     6942.41     7323.48    101.96 o 
   3   4   5       53.39       68.28      3.97 o 
   4   4   5    12168.44    12451.76    163.51 o 
   5   4   5      140.21      122.46      5.99 o 
   6   4   5     4221.64     4101.37     73.78 o 
   7   4   5     1076.56     1083.13     23.59 o 
   8   4   5     3449.41     3524.35     61.29 o 
   9   4   5     2356.85     2333.02     48.09 o 
  10   4   5     3012.33     3114.53     70.07 o 
 -12   5   5      246.69      223.88     18.36 o 
 -11   5   5       11.56        5.28     11.81 o 
 -10   5   5      254.03      251.96     13.86 o 
  -9   5   5      290.45      257.32     13.29 o 
  -8   5   5       26.35       26.02      5.80 o 
  -7   5   5      375.28      362.51     12.47 o 
  -6   5   5      681.72      677.26     14.72 o 
  -5   5   5       25.22       25.29      4.83 o 
  -4   5   5        9.47       11.48      3.29 o 
  -3   5   5      579.58      596.27     11.69 o 
  -2   5   5       82.09       86.42      3.51 o 
  -1   5   5      525.06      500.34      9.68 o 
   0   5   5      781.30      799.99     15.47 o 
   1   5   5       35.13       44.30      3.67 o 
   2   5   5      826.42      863.35     16.71 o 
   3   5   5      302.61      327.16      8.49 o 
   4   5   5      178.81      187.14      7.09 o 
   5   5   5      411.64      417.14     10.44 o 
   6   5   5       62.10       60.03      7.04 o 
   7   5   5       16.56       18.46      7.41 o 
   8   5   5      259.96      233.00     10.53 o 
   9   5   5      171.86      180.40     12.38 o 
  10   5   5        1.32        3.85     23.93 o 
 -12   6   5      957.31     1015.72     45.06 o 
 -11   6   5     1497.55     1663.65     52.53 o 
 -10   6   5      590.39      568.77     21.52 o 
  -9   6   5     3301.20     3319.53     67.61 o 
  -8   6   5       44.17       41.56      5.63 o 
  -7   6   5     5540.65     5704.63     84.60 o 
  -6   6   5      459.70      495.60     12.94 o 
  -5   6   5     5029.04     4856.80     95.23 o 
  -4   6   5     3630.62     3677.09     63.20 o 
  -3   6   5     6960.72     7007.05     94.03 o 
  -2   6   5     3862.86     3964.26     57.18 o 
  -1   6   5     2693.67     2769.97     39.41 o 
   0   6   5     9134.09     9355.21    126.82 o 
   1   6   5     1478.36     1520.18     26.46 o 
   2   6   5     9437.63     9513.86    129.53 o 
   3   6   5      391.58      404.42     10.01 o 
   4   6   5     9379.67     9368.25    126.51 o 
   5   6   5        0.89       -1.04      5.51 o 
   6   6   5     7004.68     7004.34    119.22 o 
   7   6   5      418.16      399.91     13.99 o 
   8   6   5     3438.67     3348.17     65.13 o 
   9   6   5      709.65      657.14     20.76 o 
 -11   7   5      268.32      282.73     24.45 o 
 -10   7   5      552.02      580.90     34.03 o 
  -9   7   5        8.43        1.14     10.67 o 
  -8   7   5      846.79      858.90     20.33 o 
  -7   7   5        5.50        5.24      5.37 o 
  -6   7   5     1244.45     1219.52     23.43 o 
  -5   7   5      261.33      242.51      8.83 o 
  -4   7   5     3080.99     3025.10     49.10 o 
  -3   7   5      525.35      500.30     10.11 o 
  -2   7   5     1242.77     1220.85     19.99 o 
  -1   7   5        6.48        9.02      3.65 o 
   0   7   5      175.22      177.12      5.59 o 
   1   7   5       43.16       46.49      4.22 o 
   2   7   5      102.66      110.81      6.68 o 
   3   7   5     1521.72     1476.51     31.47 o 
   4   7   5       19.30       19.08      5.60 o 
   5   7   5      989.01      998.34     21.68 o 
   6   7   5      158.58      156.76      9.82 o 
   7   7   5     1120.29     1131.25     27.33 o 
   8   7   5        9.32       16.90      9.90 o 
   9   7   5      158.81      148.51     18.06 o 
 -10   8   5        0.75       17.58     16.42 o 
  -9   8   5     3114.19     3240.40     75.25 o 
  -8   8   5      173.81      155.94      9.03 o 
  -7   8   5     2465.29     2566.32     43.36 o 
  -6   8   5       38.85       40.96      8.02 o 
  -5   8   5     2155.65     2122.40     40.13 o 
  -4   8   5      791.80      864.24     19.85 o 
  -3   8   5     3572.74     3630.52     58.00 o 
  -2   8   5     1978.05     1935.80     31.61 o 
  -1   8   5      872.43      882.23     15.81 o 
   0   8   5     1767.73     1837.74     29.67 o 
   1   8   5        4.17       18.84      8.50 o 
   2   8   5     4261.12     4311.31     64.59 o 
   3   8   5      978.24      961.25     19.21 o 
   4   8   5     1481.94     1483.11     26.94 o 
   5   8   5      468.04      465.50     13.43 o 
   6   8   5     3431.79     3369.67     64.15 o 
   7   8   5      521.85      509.96     19.75 o 
   8   8   5     1633.64     1615.06     48.51 o 
  -9   9   5      468.65      462.72     25.11 o 
  -8   9   5      978.75      988.10     25.25 o 
  -7   9   5      253.07      238.93      9.68 o 
  -6   9   5     4675.83     4616.99     71.45 o 
  -5   9   5      149.77      137.97      8.50 o 
  -4   9   5     1778.36     1782.32     35.15 o 
  -3   9   5      860.17      822.42     17.70 o 
  -2   9   5      871.57      874.49     16.06 o 
  -1   9   5     3188.65     3157.92     46.94 o 
   0   9   5     3789.50     3849.84     59.31 o 
   1   9   5     1893.92     1870.22     34.59 o 
   2   9   5      346.90      323.61     10.61 o 
   3   9   5     2983.13     2981.52     47.70 o 
   4   9   5       18.74       13.16      6.67 o 
   5   9   5     3035.75     3078.12     53.63 o 
   6   9   5       98.40      103.57     13.09 o 
   7   9   5      746.76      767.68     31.17 o 
  -8  10   5        6.41        1.31      9.79 o 
  -7  10   5       73.97       64.48      9.51 o 
  -6  10   5      236.77      229.30      9.98 o 
  -5  10   5      943.56      906.13     24.62 o 
  -4  10   5       50.36       45.33      7.43 o 
  -3  10   5       19.73        6.89      9.29 o 
  -2  10   5      382.42      373.23     12.29 o 
  -1  10   5      402.99      394.17     11.26 o 
   0  10   5      315.92      324.67     10.31 o 
   1  10   5       22.45       20.28      7.08 o 
   2  10   5        0.92        4.54      7.01 o 
   3  10   5      675.69      668.72     17.01 o 
   4  10   5      947.60      944.03     21.61 o 
   5  10   5      166.31      171.52     12.30 o 
   6  10   5      145.50      129.89     17.30 o 
  -7  11   5       15.57        8.95     10.26 o 
  -6  11   5     1174.30     1166.21     24.92 o 
  -5  11   5      517.38      492.46     14.00 o 
  -4  11   5     2647.28     2652.15     53.39 o 
  -3  11   5      952.74      974.11     25.47 o 
  -2  11   5     2160.98     2206.86     45.59 o 
  -1  11   5      761.38      722.05     16.78 o 
   0  11   5      291.30      261.24     10.33 o 
   1  11   5     3593.64     3611.42     57.25 o 
   2  11   5      416.20      427.77     13.62 o 
   3  11   5     3156.60     3110.53     54.06 o 
   4  11   5       15.80       14.11      9.15 o 
   5  11   5     2031.49     2087.85     71.48 o 
  -5  12   5      519.59      463.34     21.00 o 
  -4  12   5        6.59       -7.04     13.18 o 
  -3  12   5        9.25        7.81     13.79 o 
  -2  12   5      345.33      326.74     16.13 o 
  -1  12   5      233.02      210.09     16.03 o 
   0  12   5        9.82       11.04      8.55 o 
   1  12   5      233.16      205.84     10.80 o 
   2  12   5       58.62       49.04     10.54 o 
   3  12   5       88.64      105.49     19.69 o 
 -12   0   6     3683.64     3507.43    170.14 o 
 -11   0   6      112.76       90.25     16.33 o 
 -10   0   6     7143.66     6965.91    167.03 o 
  -9   0   6      227.21      235.09     12.29 o 
  -8   0   6     5842.70     5916.25    142.01 o 
  -7   0   6        9.05       39.27      9.19 o 
  -6   0   6     8953.15     8621.99    200.14 o 
  -5   0   6     4185.98     4128.75     86.72 o 
  -4   0   6    21742.49    20060.91    410.05 o 
  -3   0   6      858.21      792.73     23.86 o 
  -2   0   6     1214.04     1229.24     26.42 o 
  -1   0   6    16863.09    16364.18    332.15 o 
   0   0   6     5948.50     6100.49    117.31 o 
   1   0   6    27397.48    27315.27    508.60 o 
   2   0   6     1780.88     1832.13     47.12 o 
   3   0   6     8965.82     9460.84    196.83 o 
   4   0   6     1408.20     1416.66     38.90 o 
   5   0   6     8736.09     8989.45    168.18 o 
   6   0   6       38.53       40.96      7.66 o 
   7   0   6     2690.54     2699.57     69.82 o 
   8   0   6     1787.20     1869.95     52.46 o 
   9   0   6     1667.78     1652.60     48.63 o 
  10   0   6     4664.66     4943.30    119.21 o 
 -12   1   6      435.67      428.97     18.76 o 
 -11   1   6       30.82       28.77     13.09 o 
 -10   1   6       31.14       33.83      8.57 o 
  -9   1   6      174.79      174.01      7.61 o 
  -8   1   6      777.44      710.61     22.40 o 
  -7   1   6     3295.28     3259.42     65.61 o 
  -6   1   6        5.74       11.21      3.71 o 
  -5   1   6      247.52      244.72      5.95 o 
  -4   1   6      924.58      904.04     14.63 o 
  -3   1   6     1228.83     1200.82     17.33 o 
  -2   1   6     1861.47     1850.59     31.53 o 
  -1   1   6      848.07      813.57     15.75 o 
   0   1   6       51.56       61.26      3.13 o 
   1   1   6     1451.12     1500.70     34.12 o 
   2   1   6     2120.00     2017.22     33.28 o 
   3   1   6      279.61      279.11      8.37 o 
   4   1   6      426.46      413.00     10.18 o 
   5   1   6        4.61       -1.21      4.98 o 
   6   1   6      140.56      151.72      6.62 o 
   7   1   6      665.97      671.30     15.87 o 
   8   1   6      340.60      357.40     12.50 o 
   9   1   6       72.28       78.64      9.42 o 
  10   1   6      167.27      161.80     12.33 o 
 -13   2   6      380.77      394.14     41.54 o 
 -12   2   6     2105.19     2086.42     53.56 o 
 -11   2   6      148.86      143.44     13.36 o 
 -10   2   6     3292.06     3439.47     78.44 o 
  -9   2   6       71.55       78.26      9.42 o 
  -8   2   6     5143.84     5143.86    163.54 o 
  -7   2   6      689.73      633.88     13.07 o 
  -6   2   6     9165.71     9132.94    158.43 o 
  -5   2   6     1319.47     1285.04     28.58 o 
  -4   2   6     4472.66     4421.57     65.47 o 
  -3   2   6    12148.21    12113.53    158.84 o 
  -2   2   6     9667.51     9592.83    130.16 o 
  -1   2   6     7972.56     8321.17    159.20 o 
   0   2   6     2623.15     2767.02     43.33 o 
   1   2   6     7139.74     7262.24    101.16 o 
   2   2   6       38.45       54.57      3.83 o 
   3   2   6     6710.48     6771.61     90.37 o 
   4   2   6       23.43       20.86      3.81 o 
   5   2   6     1394.47     1439.25     26.42 o 
   6   2   6     1364.73     1395.35     26.49 o 
   7   2   6     3782.44     3851.99     61.60 o 
   8   2   6     1230.05     1263.01     29.77 o 
   9   2   6     1613.03     1684.98     51.30 o 
  10   2   6     1322.19     1357.09     32.98 o 
 -12   3   6      132.72      128.00     14.12 o 
 -11   3   6     2164.81     2105.51     53.06 o 
 -10   3   6      177.24      182.89     11.71 o 
  -9   3   6     2184.27     2166.92     53.09 o 
  -8   3   6       56.04       50.23      8.16 o 
  -7   3   6     2021.86     1957.19     52.31 o 
  -6   3   6      901.79      853.11     17.34 o 
  -5   3   6     4382.50     4313.82     67.84 o 
  -4   3   6     2362.20     2304.07     51.00 o 
  -3   3   6     2810.69     2635.84     36.71 o 
  -2   3   6     6017.42     5998.58     92.43 o 
  -1   3   6     3954.82     3880.15     58.48 o 
   0   3   6     4214.18     4165.07     61.99 o 
   1   3   6      342.50      333.07      8.30 o 
   2   3   6     7589.40     7945.30    109.73 o 
   3   3   6       17.75       22.85      6.09 o 
   4   3   6     6807.67     7006.55     98.65 o 
   5   3   6      844.16      831.27     20.29 o 
   6   3   6     5514.07     5371.01     93.86 o 
   7   3   6      769.93      764.69     18.72 o 
   8   3   6     2091.03     2104.49     40.39 o 
   9   3   6      719.39      728.41     21.29 o 
  10   3   6      428.06      394.69     39.64 o 
 -12   4   6      484.77      480.09     39.64 o 
 -11   4   6      147.59      141.57     13.02 o 
 -10   4   6      166.68      181.20     14.20 o 
  -9   4   6       75.47       82.26     13.24 o 
  -8   4   6      936.38      912.93     22.80 o 
  -7   4   6       31.66       27.64      5.30 o 
  -6   4   6     1107.68     1081.71     23.08 o 
  -5   4   6      154.86      156.44      5.71 o 
  -4   4   6      131.53      116.78      4.44 o 
  -3   4   6     1519.23     1475.53     23.08 o 
  -2   4   6      633.39      590.25     11.22 o 
  -1   4   6      558.52      537.83     10.24 o 
   0   4   6       46.20       43.25      3.45 o 
   1   4   6     3237.15     3425.82     52.57 o 
   2   4   6       40.48       42.81      3.95 o 
   3   4   6     3518.56     3439.55     53.00 o 
   4   4   6        2.15       13.43      5.01 o 
   5   4   6     2090.47     2074.80     41.80 o 
   6   4   6      167.30      159.13     10.08 o 
   7   4   6      617.13      575.30     15.88 o 
   8   4   6      931.06      893.60     21.69 o 
   9   4   6      324.24      288.76     14.08 o 
  10   4   6      120.25      100.38     29.02 o 
 -12   5   6      126.74      113.70     20.02 o 
 -11   5   6     3032.52     3389.53     91.02 o 
 -10   5   6        3.25       -5.70     17.92 o 
  -9   5   6     4472.58     4822.90    120.22 o 
  -8   5   6       18.41       14.10      8.05 o 
  -7   5   6     5707.61     5555.19     89.91 o 
  -6   5   6     2315.43     2318.40     53.17 o 
  -5   5   6    12559.02    12222.75    215.96 o 
  -4   5   6     6425.97     6593.60     96.36 o 
  -3   5   6     9599.26     9999.03    140.31 o 
  -2   5   6     3042.14     3115.36     46.24 o 
  -1   5   6      865.25      887.44     16.23 o 
   0   5   6    13663.49    13959.98    182.11 o 
   1   5   6     4008.78     4059.22     61.10 o 
   2   5   6     4011.96     4174.43     62.76 o 
   3   5   6      341.41      313.52      8.66 o 
   4   5   6     5750.38     5853.92     91.05 o 
   5   5   6      327.57      312.67     11.28 o 
   6   5   6     3545.94     3685.63     68.22 o 
   7   5   6      162.34      172.73     10.57 o 
   8   5   6     1358.04     1323.76     28.76 o 
   9   5   6     2059.29     2022.62     40.22 o 
 -11   6   6      223.57      223.86     18.52 o 
 -10   6   6       32.39       79.49     20.77 o 
  -9   6   6      233.65      236.67     16.38 o 
  -8   6   6      406.86      443.50     19.01 o 
  -7   6   6        5.57        8.20      5.67 o 
  -6   6   6        2.93       -1.68      5.53 o 
  -5   6   6     1654.25     1627.73     31.93 o 
  -4   6   6      297.90      298.98      8.95 o 
  -3   6   6      176.28      163.86      6.22 o 
  -2   6   6     1586.18     1522.40     25.38 o 
  -1   6   6      223.76      227.13      6.57 o 
   0   6   6      339.11      350.47      9.00 o 
   1   6   6      622.15      623.89     13.43 o 
   2   6   6      114.95      123.53      5.77 o 
   3   6   6      843.81      851.18     21.96 o 
   4   6   6      575.40      541.69     12.72 o 
   5   6   6       68.53       72.67      6.88 o 
   6   6   6       55.59       52.42      8.17 o 
   7   6   6       58.20       63.24     12.08 o 
   8   6   6      109.44      119.19     13.03 o 
   9   6   6      259.52      260.30     20.83 o 
 -11   7   6     1883.41     2036.37    115.73 o 
 -10   7   6       10.31       13.75     14.38 o 
  -9   7   6     2143.51     2299.17     56.51 o 
  -8   7   6      626.24      620.60     18.56 o 
  -7   7   6     4632.58     4902.54     74.67 o 
  -6   7   6      110.15      102.64      7.16 o 
  -5   7   6     2305.49     2348.11     48.32 o 
  -4   7   6     1200.75     1164.00     24.50 o 
  -3   7   6     2911.24     2922.45     47.97 o 
  -2   7   6     5940.57     6051.07     83.30 o 
  -1   7   6     5722.19     5770.80     80.70 o 
   0   7   6     2390.44     2432.82     40.09 o 
   1   7   6       31.10       25.47      4.65 o 
   2   7   6     8613.16     8518.52    117.29 o 
   3   7   6      243.40      234.12      8.50 o 
   4   7   6     3547.62     3726.32     57.38 o 
   5   7   6       88.37      108.29      9.17 o 
   6   7   6     1952.22     1985.78     41.64 o 
   7   7   6     1647.90     1674.34     36.85 o 
   8   7   6     2299.21     2316.15     63.72 o 
 -10   8   6     1677.71     1619.92    108.90 o 
  -9   8   6      191.70      183.67     18.33 o 
  -8   8   6      727.71      744.09     21.56 o 
  -7   8   6      165.92      164.32      8.40 o 
  -6   8   6     1625.15     1722.98     34.46 o 
  -5   8   6      420.65      418.41     12.93 o 
  -4   8   6     2421.14     2423.14     44.83 o 
  -3   8   6      607.10      569.29     12.60 o 
  -2   8   6      243.85      267.45      8.22 o 
  -1   8   6     4088.52     4147.63     59.09 o 
   0   8   6      214.08      237.91      8.37 o 
   1   8   6     2577.52     2703.38     46.87 o 
   2   8   6       61.00       59.87      5.76 o 
   3   8   6     1078.58     1041.07     20.68 o 
   4   8   6      168.13      185.05      8.53 o 
   5   8   6     1503.54     1468.98     29.82 o 
   6   8   6       58.61       51.62      9.35 o 
   7   8   6      651.93      679.84     25.23 o 
  -9   9   6      887.94      913.81     34.50 o 
  -8   9   6       18.21       21.87     11.21 o 
  -7   9   6      647.20      659.03     16.42 o 
  -6   9   6      436.02      437.30     12.56 o 
  -5   9   6      991.72     1027.31     23.49 o 
  -4   9   6      726.40      746.73     18.68 o 
  -3   9   6      553.85      535.27     13.50 o 
  -2   9   6      991.02     1000.42     19.35 o 
  -1   9   6      133.22      157.64      7.03 o 
   0   9   6     2041.44     2047.80     35.27 o 
   1   9   6      180.29      195.29      8.99 o 
   2   9   6      740.25      750.66     17.93 o 
   3   9   6       82.37       76.71      9.11 o 
   4   9   6      544.55      509.79     13.71 o 
   5   9   6       92.65       99.92     12.64 o 
   6   9   6      516.76      506.52     23.34 o 
   7   9   6       44.48       61.97     32.15 o 
  -8  10   6     2288.91     2285.51     47.95 o 
  -7  10   6        8.95        9.92     10.05 o 
  -6  10   6     1303.02     1308.07     28.98 o 
  -5  10   6      970.00     1029.81     25.14 o 
  -4  10   6     2399.66     2445.32     46.09 o 
  -3  10   6      971.68      955.06     22.59 o 
  -2  10   6     1024.75     1005.57     22.59 o 
  -1  10   6     2420.92     2413.53     44.43 o 
   0  10   6      696.37      675.04     16.01 o 
   1  10   6     3125.41     3230.79     52.07 o 
   2  10   6      363.67      364.67     12.59 o 
   3  10   6     2689.75     2738.63     48.58 o 
   4  10   6       98.03       93.27      9.24 o 
   5  10   6     2918.76     2857.99     76.29 o 
  -6  11   6       55.20       72.62     10.87 o 
  -5  11   6       29.97       42.46      9.56 o 
  -4  11   6        1.28       -5.06      8.98 o 
  -3  11   6      135.51      148.25     11.48 o 
  -2  11   6       89.47       82.11      9.97 o 
  -1  11   6      128.93      131.26     10.17 o 
   0  11   6       95.03      126.00      8.95 o 
   1  11   6      241.90      240.71     10.79 o 
   2  11   6       32.84       20.43      8.57 o 
   3  11   6        0.19       24.11      9.57 o 
   4  11   6        4.92       11.31     14.99 o 
  -4  12   6      605.10      618.98     38.38 o 
  -3  12   6     1947.62     1910.75    114.89 o 
  -2  12   6     1675.23     1620.76     88.77 o 
  -1  12   6     1045.78     1013.99     36.21 o 
   0  12   6      163.70      157.51     17.60 o 
   1  12   6      848.92      867.04     28.11 o 
 -12   1   7     1865.41     1857.69     71.35 o 
 -11   1   7      400.14      370.26     16.61 o 
 -10   1   7     5118.74     5380.40    103.07 o 
  -9   1   7      158.78      168.20     12.51 o 
  -8   1   7     6898.22     6740.76    115.49 o 
  -7   1   7      670.41      658.44     16.17 o 
  -6   1   7     1899.42     1800.89     43.10 o 
  -5   1   7     5410.69     5173.22    108.48 o 
  -4   1   7     4942.73     4723.25     80.81 o 
  -3   1   7     6595.20     6109.61     87.84 o 
  -2   1   7     1011.98      961.86     14.63 o 
  -1   1   7     6880.43     6785.20    106.09 o 
   0   1   7      104.31      108.85      4.88 o 
   1   1   7     9625.46     9036.63    122.90 o 
   2   1   7       25.66       32.54      4.39 o 
   3   1   7    10404.01    10710.76    155.81 o 
   4   1   7     1955.37     1972.53     34.22 o 
   5   1   7     5984.37     5943.80     87.69 o 
   6   1   7     4228.94     4242.87     66.88 o 
   7   1   7     3348.09     3375.66     67.22 o 
   8   1   7     1027.42     1013.47     26.01 o 
   9   1   7      809.12      820.47     27.64 o 
 -12   2   7      127.90      120.56     13.58 o 
 -11   2   7     1829.34     1737.61     45.85 o 
 -10   2   7       61.22       82.11     11.26 o 
  -9   2   7      642.12      644.42     21.32 o 
  -8   2   7      804.71      783.33     17.18 o 
  -7   2   7     3852.67     3877.55     77.39 o 
  -6   2   7      743.36      672.55     13.66 o 
  -5   2   7     2204.20     2068.87     33.72 o 
  -4   2   7      415.50      401.12      7.94 o 
  -3   2   7       34.16       36.31      2.60 o 
  -2   2   7     6438.58     6490.79    101.83 o 
  -1   2   7     1526.92     1504.10     23.39 o 
   0   2   7     3461.82     3606.33     62.35 o 
   1   2   7        4.17        2.34      3.40 o 
   2   2   7     2453.43     2438.70     39.52 o 
   3   2   7      121.21      119.95      5.66 o 
   4   2   7     3270.71     3329.63     56.67 o 
   5   2   7       54.07       42.42      6.22 o 
   6   2   7      881.62      844.30     19.89 o 
   7   2   7      968.56      940.27     21.94 o 
   8   2   7      534.22      515.89     17.52 o 
   9   2   7     1276.21     1266.04     31.20 o 
 -12   3   7     1582.95     1693.21     54.33 o 
 -11   3   7      112.40       92.57     11.97 o 
 -10   3   7     1735.69     1823.77     47.05 o 
  -9   3   7       14.36       25.41     14.84 o 
  -8   3   7      965.63      922.91     23.31 o 
  -7   3   7     3492.06     3483.05     74.67 o 
  -6   3   7     5384.77     5378.50     97.76 o 
  -5   3   7      297.95      272.95      7.16 o 
  -4   3   7      417.61      394.70     11.08 o 
  -3   3   7     4179.98     4196.35     65.64 o 
  -2   3   7     1444.76     1435.77     22.50 o 
  -1   3   7     5483.49     5504.12     71.65 o 
   0   3   7      498.14      464.84     10.47 o 
   1   3   7     2261.65     2398.23     38.91 o 
   2   3   7      834.23      843.96     16.72 o 
   3   3   7     5239.79     5259.71     76.93 o 
   4   3   7      309.32      316.38      8.98 o 
   5   3   7     3924.61     3965.50     72.29 o 
   6   3   7      112.33       92.46      8.93 o 
   7   3   7      451.56      450.26     14.07 o 
   8   3   7     2069.60     2039.08     40.16 o 
   9   3   7     1087.03     1091.66     32.09 o 
 -12   4   7      572.59      592.00     39.17 o 
 -11   4   7     1434.63     1370.46     39.04 o 
 -10   4   7      344.26      338.63     19.78 o 
  -9   4   7     5626.14     5782.63    141.00 o 
  -8   4   7       83.02       72.28      8.33 o 
  -7   4   7     2483.92     2441.63     49.56 o 
  -6   4   7     1380.64     1386.98     34.86 o 
  -5   4   7     3202.91     3286.73     62.59 o 
  -4   4   7     6366.46     6309.15     93.48 o 
  -3   4   7     4622.64     4706.28     74.32 o 
  -2   4   7     3451.97     3359.49     46.60 o 
  -1   4   7       59.85       61.52      3.77 o 
   0   4   7     8386.24     8117.66    105.69 o 
   1   4   7       92.15       81.79      4.90 o 
   2   4   7     8720.61     8993.65    123.09 o 
   3   4   7       26.90       23.62      4.91 o 
   4   4   7     4362.67     4181.39     68.80 o 
   5   4   7     1968.66     1876.95     38.90 o 
   6   4   7     3993.33     4003.26     73.52 o 
   7   4   7      975.02      985.70     23.16 o 
   8   4   7      997.59     1004.25     24.20 o 
   9   4   7     1362.62     1457.52     62.71 o 
 -11   5   7      104.22      105.37     17.81 o 
 -10   5   7      130.93      158.41     15.64 o 
  -9   5   7      187.07      188.87     14.64 o 
  -8   5   7      212.07      252.42     11.18 o 
  -7   5   7      183.80      173.92      9.01 o 
  -6   5   7       73.83       74.20      7.01 o 
  -5   5   7       66.96       78.06      5.05 o 
  -4   5   7      544.35      544.50     12.45 o 
  -3   5   7      479.99      446.43     10.83 o 
  -2   5   7       11.35       21.13      3.97 o 
  -1   5   7      604.83      584.21     11.48 o 
   0   5   7      462.92      463.34     10.29 o 
   1   5   7      830.10      825.05     16.68 o 
   2   5   7      501.54      475.95     11.44 o 
   3   5   7        1.30        9.27      5.23 o 
   4   5   7        6.50        6.19      5.86 o 
   5   5   7       28.15       24.87      7.60 o 
   6   5   7       93.32       97.49     13.12 o 
   7   5   7       91.25       99.82     10.69 o 
   8   5   7        9.45       14.40      9.85 o 
 -11   6   7     2788.70     2977.40     98.23 o 
 -10   6   7       10.36       21.52     18.78 o 
  -9   6   7     4072.39     4212.95    212.03 o 
  -8   6   7      240.26      268.61     11.66 o 
  -7   6   7     4295.83     4507.24     97.26 o 
  -6   6   7      696.73      696.82     19.03 o 
  -5   6   7     2380.34     2305.61     42.98 o 
  -4   6   7     1947.37     1936.78     33.83 o 
  -3   6   7      597.37      606.70     13.76 o 
  -2   6   7     5628.76     5776.09     86.50 o 
  -1   6   7      320.22      370.46     12.06 o 
   0   6   7     5996.41     6133.65     83.10 o 
   1   6   7        0.79        2.77      6.53 o 
   2   6   7     6472.98     6563.68    104.54 o 
   3   6   7      397.42      383.72     11.35 o 
   4   6   7     5008.55     5048.95     80.73 o 
   5   6   7     1324.96     1243.50     28.74 o 
   6   6   7     2171.82     2176.79     44.93 o 
   7   6   7     2432.43     2492.03     50.66 o 
   8   6   7     1526.89     1428.07     44.29 o 
 -10   7   7      449.59      451.59     28.35 o 
  -9   7   7       13.85       12.74     16.38 o 
  -8   7   7      485.34      488.38     17.31 o 
  -7   7   7      699.73      651.99     19.22 o 
  -6   7   7     1019.67     1014.72     25.54 o 
  -5   7   7      701.81      598.21     17.26 o 
  -4   7   7        1.79        6.88      5.14 o 
  -3   7   7     1054.90     1017.96     20.56 o 
  -2   7   7      731.00      718.47     15.96 o 
  -1   7   7      833.51      848.40     17.50 o 
   0   7   7      916.69      914.20     18.65 o 
   1   7   7     1334.55     1305.51     26.11 o 
   2   7   7      113.17      115.96      7.29 o 
   3   7   7      486.45      489.04     13.38 o 
   4   7   7       61.24       60.76      6.58 o 
   5   7   7      774.97      796.40     21.68 o 
   6   7   7       16.98       -5.93      9.50 o 
   7   7   7      145.59      143.85     19.38 o 
 -10   8   7      213.74      219.09     23.66 o 
  -9   8   7      539.22      568.06     24.50 o 
  -8   8   7      509.55      512.91     17.47 o 
  -7   8   7     1428.10     1476.03     28.37 o 
  -6   8   7     1500.06     1547.58     36.11 o 
  -5   8   7     1208.51     1214.91     26.35 o 
  -4   8   7      905.95      870.79     20.58 o 
  -3   8   7      219.01      216.89      8.51 o 
  -2   8   7     3281.64     3363.61     54.61 o 
  -1   8   7      861.96      902.10     18.75 o 
   0   8   7     2202.13     2282.81     36.13 o 
   1   8   7        4.55       26.67      6.30 o 
   2   8   7     2400.36     2448.50     43.71 o 
   3   8   7      613.88      595.24     14.60 o 
   4   8   7     3300.99     3281.91     52.21 o 
   5   8   7      109.93      101.06     10.63 o 
   6   8   7      852.66      829.69     23.53 o 
   7   8   7      545.71      431.73     47.16 o 
  -9   9   7      177.71      207.17     21.09 o 
  -8   9   7     2125.60     2204.76     48.69 o 
  -7   9   7       18.85       26.59      8.33 o 
  -6   9   7      653.84      654.68     18.07 o 
  -5   9   7     2778.61     2879.92     58.15 o 
  -4   9   7     2903.86     2961.68     53.82 o 
  -3   9   7     1178.78     1200.92     22.51 o 
  -2   9   7      658.40      644.47     14.67 o 
  -1   9   7      944.80      950.67     21.75 o 
   0   9   7        1.55       10.23      6.54 o 
   1   9   7     2965.64     3002.75     48.80 o 
   2   9   7       25.96       23.48      8.32 o 
   3   9   7     1878.59     1848.23     35.48 o 
   4   9   7      310.88      343.64     14.71 o 
   5   9   7     1617.37     1621.17     36.84 o 
   6   9   7      889.81      844.06     37.31 o 
  -7  10   7       17.90       17.28     12.87 o 
  -6  10   7        3.30        1.12     12.89 o 
  -5  10   7        8.09        1.57      8.90 o 
  -4  10   7      662.83      695.47     20.26 o 
  -3  10   7      593.54      610.57     17.36 o 
  -2  10   7       22.05       24.89      8.37 o 
  -1  10   7      193.27      187.79     10.45 o 
   0  10   7      457.25      467.38     14.95 o 
   1  10   7        0.57       -7.54      7.54 o 
   2  10   7      367.22      399.18     13.68 o 
   3  10   7        6.62       -5.38     15.14 o 
   4  10   7       14.29       20.02     13.59 o 
  -5  11   7      340.24      348.88     18.18 o 
  -4  11   7      340.81      319.73     18.71 o 
  -3  11   7     1787.19     1801.80     44.58 o 
  -2  11   7      240.17      235.74     12.32 o 
  -1  11   7     3102.23     3177.90     56.62 o 
   0  11   7      257.95      270.67     13.10 o 
   1  11   7     1542.94     1568.42     35.92 o 
   2  11   7      246.84      265.73     14.64 o 
 -12   0   8     1931.02     1968.28     84.57 o 
 -11   0   8       53.50       61.70     23.60 o 
 -10   0   8     1643.97     1632.45     49.10 o 
  -9   0   8     1962.38     2007.47     56.84 o 
  -8   0   8     7301.62     7390.44    261.47 o 
  -7   0   8     2453.74     2460.52     66.27 o 
  -6   0   8     3929.56     3813.72     95.92 o 
  -5   0   8     6024.91     5792.08    159.23 o 
  -4   0   8     1582.56     1455.71     36.24 o 
  -3   0   8    16086.65    16163.29    322.31 o 
  -2   0   8     3131.55     3102.05     59.69 o 
  -1   0   8     8706.27     9175.35    170.49 o 
   0   0   8      320.90      326.45     11.43 o 
   1   0   8     6193.30     6262.22    137.39 o 
   2   0   8      695.49      708.88     28.14 o 
   3   0   8     6938.35     7247.43    156.89 o 
   4   0   8        7.68        3.12      7.53 o 
   5   0   8     1482.82     1523.17     38.17 o 
   6   0   8     5462.51     5596.35    115.92 o 
   7   0   8     3256.21     3312.17     99.50 o 
   8   0   8     1627.48     1672.09     59.19 o 
   9   0   8      130.81      159.63     30.55 o 
 -12   1   8      308.51      276.09     21.42 o 
 -11   1   8     1503.38     1470.39     40.60 o 
 -10   1   8      202.98      192.50     11.43 o 
  -9   1   8       45.92       49.48      9.19 o 
  -8   1   8      114.32      113.69      7.67 o 
  -7   1   8        0.85        7.87      6.83 o 
  -6   1   8      507.34      470.66     12.83 o 
  -5   1   8      758.93      704.66     14.18 o 
  -4   1   8       37.42       38.28      3.89 o 
  -3   1   8        4.69        4.77      2.84 o 
  -2   1   8      676.67      640.08     15.40 o 
  -1   1   8      257.53      270.85      7.09 o 
   0   1   8     1845.76     1764.49     36.15 o 
   1   1   8      218.63      223.01      7.95 o 
   2   1   8      146.09      154.62      6.95 o 
   3   1   8     1494.34     1402.12     27.77 o 
   4   1   8      532.57      472.62     13.16 o 
   5   1   8      305.29      294.93     10.86 o 
   6   1   8      366.40      379.35     12.92 o 
   7   1   8        5.19        1.46     12.43 o 
   8   1   8       11.68        5.38     10.95 o 
   9   1   8      394.36      368.74     32.75 o 
 -12   2   8     1375.72     1390.48     45.32 o 
 -11   2   8      365.10      347.83     17.36 o 
 -10   2   8     1712.06     1734.86     45.30 o 
  -9   2   8      150.92      146.44     11.52 o 
  -8   2   8     2311.43     2286.20     40.77 o 
  -7   2   8     1327.87     1331.76     25.64 o 
  -6   2   8     3815.68     3758.68     57.09 o 
  -5   2   8     3352.69     3246.01     70.07 o 
  -4   2   8     2387.91     2361.09     37.99 o 
  -3   2   8     2271.31     2263.02     42.43 o 
  -2   2   8       25.03       67.21      5.76 o 
  -1   2   8    10347.78    10460.24    146.00 o 
   0   2   8       12.49       19.24      4.08 o 
   1   2   8     8656.69     8313.73    114.49 o 
   2   2   8      254.30      216.89      7.49 o 
   3   2   8     3625.06     3590.22     60.52 o 
   4   2   8     1365.01     1329.25     27.11 o 
   5   2   8     3892.01     3912.36     65.83 o 
   6   2   8      442.75      440.43     14.05 o 
   7   2   8      194.50      164.70     10.81 o 
   8   2   8     2905.26     2855.78     57.53 o 
 -12   3   8       30.81       18.32     24.70 o 
 -11   3   8     1489.67     1503.50     72.32 o 
 -10   3   8      288.98      272.28     21.00 o 
  -9   3   8     2375.56     2416.44     67.51 o 
  -8   3   8     1204.00     1206.65     32.04 o 
  -7   3   8     2750.57     2728.12     67.15 o 
  -6   3   8     1830.77     1864.19     46.78 o 
  -5   3   8     1624.32     1629.17     31.95 o 
  -4   3   8     3915.10     3772.90     59.63 o 
  -3   3   8     2327.12     2370.35     57.65 o 
  -2   3   8     2998.91     2968.95     42.15 o 
  -1   3   8       98.74       82.57      4.42 o 
   0   3   8     4936.38     4896.86     72.06 o 
   1   3   8       49.43       42.91      4.86 o 
   2   3   8     2067.63     2064.68     34.82 o 
   3   3   8      797.01      792.09     16.69 o 
   4   3   8     1241.66     1267.53     23.87 o 
   5   3   8      721.30      683.27     18.84 o 
   6   3   8      711.67      704.13     22.78 o 
   7   3   8     1160.44     1128.18     30.75 o 
   8   3   8      608.93      625.13     23.11 o 
 -11   4   8      136.14      139.87     17.08 o 
 -10   4   8     1312.55     1356.45     44.10 o 
  -9   4   8        2.62        9.90     18.38 o 
  -8   4   8      412.65      408.78     15.71 o 
  -7   4   8     1274.16     1256.78     29.28 o 
  -6   4   8     1053.09      993.05     21.69 o 
  -5   4   8     1207.58     1197.89     25.06 o 
  -4   4   8      184.38      188.26      7.19 o 
  -3   4   8      696.06      691.77     14.95 o 
  -2   4   8      433.20      446.65     11.08 o 
  -1   4   8      853.23      888.02     15.80 o 
   0   4   8      100.15       95.00      5.09 o 
   1   4   8      508.38      482.01     13.93 o 
   2   4   8      106.57       93.75      5.88 o 
   3   4   8        6.09        4.04      6.17 o 
   4   4   8      622.77      592.69     15.21 o 
   5   4   8      240.32      260.03     11.89 o 
   6   4   8      267.64      236.19     16.22 o 
   7   4   8      145.63      141.58     10.79 o 
   8   4   8      521.66      535.83     22.46 o 
 -11   5   8     1284.55     1426.82     56.17 o 
 -10   5   8      239.70      231.70     21.98 o 
  -9   5   8     2270.09     2475.77    126.60 o 
  -8   5   8      975.76     1045.78     29.62 o 
  -7   5   8     2044.12     2196.37     46.12 o 
  -6   5   8     1390.52     1364.14     28.12 o 
  -5   5   8     1009.30      980.73     19.75 o 
  -4   5   8     5350.29     5335.90     81.36 o 
  -3   5   8     1940.15     1900.56     33.94 o 
  -2   5   8    10618.98    10889.74    152.30 o 
  -1   5   8     1265.31     1265.69     23.50 o 
   0   5   8     4660.45     4823.93     67.73 o 
   1   5   8     1203.81     1209.33     22.84 o 
   2   5   8     8818.65     8962.04    123.74 o 
   3   5   8      121.18      129.70      7.58 o 
   4   5   8     2724.96     2736.66     48.31 o 
   5   5   8     2154.41     2170.25     44.69 o 
   6   5   8     2088.91     2007.51     42.42 o 
   7   5   8     2309.61     2297.19     59.19 o 
   8   5   8     1023.42     1047.33     62.06 o 
 -10   6   8      470.65      465.19     24.48 o 
  -9   6   8      293.68      325.64     20.36 o 
  -8   6   8      100.15      117.80      9.96 o 
  -7   6   8      211.78      204.44     11.64 o 
  -6   6   8     1122.44     1052.58     25.90 o 
  -5   6   8       69.77       64.73      7.85 o 
  -4   6   8      216.94      206.54      7.89 o 
  -3   6   8       27.45       44.12      6.03 o 
  -2   6   8      509.98      520.46     12.89 o 
  -1   6   8      240.54      232.52      8.04 o 
   0   6   8       79.56       99.86      8.86 o 
   1   6   8        0.96        3.54      5.21 o 
   2   6   8       50.55       39.64      6.30 o 
   3   6   8       20.38       13.95      7.46 o 
   4   6   8      193.92      193.15     14.00 o 
   5   6   8      242.58      222.49     11.85 o 
   6   6   8      197.96      177.77     11.73 o 
   7   6   8        1.52       -4.33     20.90 o 
 -10   7   8      135.88      124.06     20.22 o 
  -9   7   8     1516.91     1666.27     54.96 o 
  -8   7   8      520.34      519.71     18.50 o 
  -7   7   8     1565.86     1638.64     37.36 o 
  -6   7   8     4368.23     4470.43     84.24 o 
  -5   7   8     2997.15     3007.55     64.61 o 
  -4   7   8     2946.33     2949.32     48.96 o 
  -3   7   8      273.05      283.25      9.72 o 
  -2   7   8     3178.16     3289.83     53.73 o 
  -1   7   8        2.65        9.15      6.47 o 
   0   7   8     5622.62     5936.75     87.40 o 
   1   7   8      271.20      252.93     10.61 o 
   2   7   8      868.34      878.38     25.96 o 
   3   7   8     1288.86     1295.96     27.02 o 
   4   7   8     2586.63     2496.50     45.46 o 
   5   7   8      366.80      389.30     15.49 o 
   6   7   8     1134.23     1164.92     39.02 o 
  -9   8   8      427.36      464.67     29.46 o 
  -8   8   8     1497.72     1510.01     55.60 o 
  -7   8   8       27.76       22.00      8.47 o 
  -6   8   8      434.17      407.25     15.15 o 
  -5   8   8      220.21      195.52     11.52 o 
  -4   8   8      709.78      674.12     16.19 o 
  -3   8   8     1655.02     1664.16     30.84 o 
  -2   8   8      393.90      387.85     11.65 o 
  -1   8   8      981.97      986.04     22.33 o 
   0   8   8      206.87      213.90      9.78 o 
   1   8   8     2292.76     2329.32     43.08 o 
   2   8   8       40.03       38.38     11.82 o 
   3   8   8     1684.78     1706.11     33.45 o 
   4   8   8      143.09      133.80     11.46 o 
   5   8   8      420.09      398.78     25.78 o 
  -8   9   8      182.52      256.71     22.99 o 
  -7   9   8      960.86     1005.97     24.93 o 
  -6   9   8      137.39      130.64     10.79 o 
  -5   9   8      183.87      181.77     11.13 o 
  -4   9   8      581.86      558.16     16.23 o 
  -3   9   8      150.62      136.48      8.11 o 
  -2   9   8      527.18      498.65     13.56 o 
  -1   9   8       14.04       16.65      8.79 o 
   0   9   8      720.10      738.64     19.00 o 
   1   9   8       82.50       85.95      8.36 o 
   2   9   8     1233.67     1230.64     26.47 o 
   3   9   8        3.95        5.75     10.07 o 
   4   9   8      285.17      299.62     16.63 o 
  -6  10   8      978.23      992.18     30.41 o 
  -5  10   8      824.74      858.36     22.37 o 
  -4  10   8      516.58      566.38     17.66 o 
  -3  10   8     2320.16     2361.73     42.01 o 
  -2  10   8      164.96      174.12     10.88 o 
  -1  10   8     2399.64     2477.55     46.40 o 
   0  10   8        0.05       -9.26      9.26 o 
   1  10   8     1675.37     1703.88     34.97 o 
   2  10   8      219.53      198.69     12.25 o 
   3  10   8     2096.67     2185.24     55.05 o 
  -4  11   8       41.08        6.83     39.44 o 
  -3  11   8        1.88      -13.05     20.69 o 
  -2  11   8        0.89      -17.15     19.90 o 
  -1  11   8        0.03        1.59     16.69 o 
   0  11   8       85.76      126.86     19.87 o 
 -12   1   9     3169.63     2868.44    106.71 o 
 -11   1   9       68.05       87.27     12.73 o 
 -10   1   9     2476.05     2529.34     67.81 o 
  -9   1   9     1030.20      983.98     23.30 o 
  -8   1   9     1641.13     1671.63     34.59 o 
  -7   1   9     2849.91     2925.27     54.59 o 
  -6   1   9     2065.20     1969.57     42.75 o 
  -5   1   9     3116.57     2965.39     54.73 o 
  -4   1   9      197.98      171.15      7.54 o 
  -3   1   9     7486.92     7674.41    149.29 o 
  -2   1   9      186.34      203.28      6.59 o 
  -1   1   9     6188.05     6269.76     91.37 o 
   0   1   9       44.27       29.57      4.69 o 
   1   1   9     4168.49     4296.15     65.98 o 
   2   1   9     2422.56     2434.18     43.82 o 
   3   1   9     4245.35     4150.50     68.87 o 
   4   1   9     1786.69     1755.08     34.19 o 
   5   1   9     1435.02     1396.24     28.97 o 
   6   1   9     2295.57     2302.21     47.32 o 
   7   1   9      776.40      764.01     25.18 o 
   8   1   9     2552.19     2654.66     87.66 o 
 -11   2   9      400.30      385.34     21.49 o 
 -10   2   9      310.45      321.30     18.90 o 
  -9   2   9     1058.26     1122.97     37.00 o 
  -8   2   9      194.26      195.55     11.07 o 
  -7   2   9      169.19      167.44      8.77 o 
  -6   2   9     1643.26     1666.63     32.88 o 
  -5   2   9      207.54      192.34      7.82 o 
  -4   2   9     3016.48     3083.28     54.71 o 
  -3   2   9      141.09      111.10      5.15 o 
  -2   2   9      178.77      173.38      8.74 o 
  -1   2   9     1184.24     1151.13     20.33 o 
   0   2   9     3692.23     3686.18     53.65 o 
   1   2   9       29.66       18.49      5.62 o 
   2   2   9     2208.14     2119.36     39.09 o 
   3   2   9      593.16      570.90     14.93 o 
   4   2   9     1332.36     1314.83     27.55 o 
   5   2   9     1528.25     1553.54     34.61 o 
   6   2   9      572.48      604.06     17.84 o 
   7   2   9      301.74      274.50     13.86 o 
   8   2   9       23.49       27.12     18.45 o 
 -11   3   9      375.37      405.56     28.83 o 
 -10   3   9     1498.30     1588.22     84.53 o 
  -9   3   9      378.02      373.22     26.65 o 
  -8   3   9      595.21      594.48     19.94 o 
  -7   3   9      108.42      106.96      7.75 o 
  -6   3   9       16.29        9.57      5.71 o 
  -5   3   9     4622.17     4604.78     85.98 o 
  -4   3   9      657.97      652.50     16.99 o 
  -3   3   9     1924.76     1902.50     36.58 o 
  -2   3   9      488.62      485.39     11.15 o 
  -1   3   9     2182.60     2131.65     33.69 o 
   0   3   9      301.31      295.70      8.65 o 
   1   3   9     5077.97     5095.74     75.25 o 
   2   3   9        3.64       11.89      5.53 o 
   3   3   9      824.89      759.64     16.70 o 
   4   3   9     2989.31     2949.95     52.26 o 
   5   3   9      988.12      932.51     29.97 o 
   6   3   9     1001.17     1000.85     25.84 o 
   7   3   9      496.44      511.17     21.41 o 
 -11   4   9     1770.51     2025.35     72.35 o 
 -10   4   9       89.43      127.64     19.81 o 
  -9   4   9     1730.18     1708.34     92.47 o 
  -8   4   9     2436.86     2489.96     63.14 o 
  -7   4   9     3499.80     3582.16     65.07 o 
  -6   4   9     1988.73     1954.26     37.82 o 
  -5   4   9      433.27      411.72     12.28 o 
  -4   4   9     1919.33     1851.62     33.01 o 
  -3   4   9      175.45      204.39      7.83 o 
  -2   4   9     6537.07     6381.57     94.86 o 
  -1   4   9      248.58      248.93      8.32 o 
   0   4   9     2707.03     2742.17     41.89 o 
   1   4   9     1148.12     1098.31     21.46 o 
   2   4   9     5017.41     4859.44     72.48 o 
   3   4   9     1019.39      989.84     20.30 o 
   4   4   9     2980.69     3097.76     59.57 o 
   5   4   9     1042.23     1026.67     25.88 o 
   6   4   9      394.66      359.85     16.27 o 
   7   4   9     3002.03     2949.76     68.67 o 
 -10   5   9       21.35       43.07     15.99 o 
  -9   5   9       30.54       59.03     17.19 o 
  -8   5   9        9.35       14.90      9.56 o 
  -7   5   9      167.58      173.69      9.96 o 
  -6   5   9      281.85      256.64     10.01 o 
  -5   5   9        1.28       13.74      6.10 o 
  -4   5   9      174.19      169.33      7.43 o 
  -3   5   9      178.82      191.89      7.97 o 
  -2   5   9       59.95       58.13      6.64 o 
  -1   5   9        6.82       20.96      6.99 o 
   0   5   9       47.15       43.02      7.15 o 
   1   5   9       16.16        4.95      5.85 o 
   2   5   9      701.04      690.22     15.87 o 
   3   5   9      768.03      708.96     17.72 o 
   4   5   9        1.12       -6.30      9.17 o 
   5   5   9       18.96       16.83     10.01 o 
   6   5   9       48.84       47.44     10.84 o 
 -10   6   9      506.18      483.65     29.81 o 
  -9   6   9     1811.69     1994.97     98.22 o 
  -8   6   9     1050.30     1069.23     27.79 o 
  -7   6   9     1009.55     1024.68     26.45 o 
  -6   6   9     3162.30     3375.31     84.56 o 
  -5   6   9     1261.44     1261.30     29.54 o 
  -4   6   9     3145.09     3081.12     50.95 o 
  -3   6   9      197.99      204.59      8.33 o 
  -2   6   9     3483.74     3598.76     58.10 o 
  -1   6   9       24.54       35.13      7.05 o 
   0   6   9     3920.33     4013.30     62.31 o 
   1   6   9      411.74      418.28     12.13 o 
   2   6   9     3334.60     3507.04     59.59 o 
   3   6   9     1022.21      966.64     27.02 o 
   4   6   9     1721.75     1714.42     37.58 o 
   5   6   9     1433.02     1403.86     32.89 o 
   6   6   9      769.04      737.72     33.66 o 
  -9   7   9       69.67       80.49     61.01 o 
  -8   7   9      177.89      186.38     13.23 o 
  -7   7   9      199.29      186.72     12.29 o 
  -6   7   9        2.79       -2.34     14.65 o 
  -5   7   9      746.95      750.49     19.15 o 
  -4   7   9      272.96      256.01     10.72 o 
  -3   7   9      319.30      321.90     10.88 o 
  -2   7   9       53.86       54.62      8.09 o 
  -1   7   9      429.71      447.01     16.42 o 
   0   7   9       70.47       72.05      8.56 o 
   1   7   9      565.58      567.18     15.88 o 
   2   7   9      111.64      101.97     15.03 o 
   3   7   9      391.75      394.60     13.65 o 
   4   7   9      404.36      421.56     16.68 o 
   5   7   9      428.02      442.79     38.27 o 
  -8   8   9       78.73       70.20     14.03 o 
  -7   8   9      233.76      247.95     13.73 o 
  -6   8   9      326.19      351.57     15.13 o 
  -5   8   9      132.96      132.93     10.95 o 
  -4   8   9     2303.64     2403.78     42.05 o 
  -3   8   9      129.27      139.96      9.86 o 
  -2   8   9      948.38      989.13     22.89 o 
  -1   8   9      718.24      709.62     18.56 o 
   0   8   9     2882.91     2914.71     57.66 o 
   1   8   9       81.55       98.76      9.14 o 
   2   8   9      997.61     1058.75     26.31 o 
   3   8   9      732.11      719.34     19.12 o 
   4   8   9      365.86      341.54     18.41 o 
  -7   9   9     1521.47     1516.71     45.44 o 
  -6   9   9      517.97      552.93     19.32 o 
  -5   9   9      586.94      540.46     28.24 o 
  -4   9   9       56.69       39.61      9.31 o 
  -3   9   9     2539.95     2593.30     45.30 o 
  -2   9   9      186.90      184.34     10.84 o 
  -1   9   9     2579.07     2620.30     48.73 o 
   0   9   9       20.29       18.06     10.17 o 
   1   9   9      867.46      846.74     21.71 o 
   2   9   9      534.08      517.44     17.34 o 
   3   9   9     1544.46     1571.41     35.80 o 
  -5  10   9        0.75       -5.04     16.10 o 
  -4  10   9      154.64      156.28     19.36 o 
  -3  10   9       88.89       84.24     15.78 o 
  -2  10   9     1003.14     1055.92     31.99 o 
  -1  10   9       69.66       70.02     24.55 o 
   0  10   9       14.07       54.31     15.87 o 
   1  10   9      497.25      487.33     26.25 o 
 -11   0  10      445.49      443.11     31.40 o 
 -10   0  10     1737.31     1627.24     50.31 o 
  -9   0  10      415.41      432.67     20.50 o 
  -8   0  10      581.33      581.07     23.27 o 
  -7   0  10     4889.80     5065.68    243.63 o 
  -6   0  10     1987.53     1987.67     68.76 o 
  -5   0  10     2386.47     2556.37     84.08 o 
  -4   0  10      130.21      116.94     10.52 o 
  -3   0  10     2970.14     3051.01     92.89 o 
  -2   0  10      860.91      831.26     32.80 o 
  -1   0  10     9463.17     9239.71    244.40 o 
   0   0  10      470.73      469.67     18.45 o 
   1   0  10     4114.99     4379.19    102.70 o 
   2   0  10     3093.87     3121.02     81.08 o 
   3   0  10     2324.68     2309.16     60.65 o 
   4   0  10     3268.35     3231.06     80.27 o 
   5   0  10     1309.35     1272.33     39.86 o 
   6   0  10      718.30      650.19     44.33 o 
   7   0  10      113.35      133.46     32.82 o 
 -11   1  10       10.82       10.66     15.19 o 
 -10   1  10     1066.49     1006.97     40.97 o 
  -9   1  10      559.06      568.03     20.10 o 
  -8   1  10      436.36      390.26     15.75 o 
  -7   1  10      284.55      274.57     13.00 o 
  -6   1  10       66.28       70.82      8.57 o 
  -5   1  10        1.03       -5.92      7.76 o 
  -4   1  10     1825.76     1770.70     64.47 o 
  -3   1  10      626.44      618.50     27.22 o 
  -2   1  10       46.89       48.20      9.71 o 
  -1   1  10      364.85      375.92     11.37 o 
   0   1  10      205.07      203.40      8.80 o 
   1   1  10       13.72       11.59      9.16 o 
   2   1  10      178.31      185.79      9.49 o 
   3   1  10       77.85       88.00      8.50 o 
   4   1  10       23.93       30.55      8.95 o 
   5   1  10      184.03      194.10     14.88 o 
   6   1  10        8.03       41.33     11.70 o 
   7   1  10      445.88      430.47     37.01 o 
 -11   2  10      371.07      406.02     27.49 o 
 -10   2  10     1210.72     1175.33     40.11 o 
  -9   2  10     2175.41     2333.83     65.98 o 
  -8   2  10     1384.15     1376.62     37.91 o 
  -7   2  10     2403.02     2431.51     57.55 o 
  -6   2  10      183.93      183.05     15.48 o 
  -5   2  10     3299.41     3248.02     74.85 o 
  -4   2  10      220.35      219.83      9.06 o 
  -3   2  10     5081.84     5065.94     88.88 o 
  -2   2  10       80.17       80.08      6.01 o 
  -1   2  10     1656.03     1700.16     30.47 o 
   0   2  10     1026.80     1058.19     21.26 o 
   1   2  10     1847.98     1944.59     36.79 o 
   2   2  10      490.88      494.84     14.23 o 
   3   2  10     1130.10     1172.12     25.46 o 
   4   2  10     1166.93     1174.35     25.81 o 
   5   2  10      230.91      219.81     12.81 o 
   6   2  10     2759.38     2676.50     61.02 o 
 -10   3  10       95.86      107.04     16.69 o 
  -9   3  10      354.03      340.57     19.86 o 
  -8   3  10      420.45      444.60     17.53 o 
  -7   3  10      477.57      495.56     15.58 o 
  -6   3  10     1500.18     1477.26     30.47 o 
  -5   3  10      420.08      397.03     12.20 o 
  -4   3  10     4018.90     4126.27     71.03 o 
  -3   3  10       18.98       15.27      9.26 o 
  -2   3  10     5835.97     6085.70    106.71 o 
  -1   3  10       26.72       29.47      6.28 o 
   0   3  10     2139.63     2190.66     35.11 o 
   1   3  10      725.83      715.35     15.18 o 
   2   3  10     1182.10     1148.51     22.74 o 
   3   3  10      803.54      794.93     19.69 o 
   4   3  10      550.35      539.37     17.78 o 
   5   3  10     1271.00     1187.20     30.97 o 
   6   3  10      359.87      338.21     20.43 o 
 -10   4  10       48.40       58.22     18.50 o 
  -9   4  10      770.13      778.70     25.58 o 
  -8   4  10      616.14      656.25     29.26 o 
  -7   4  10       70.32       89.05     11.88 o 
  -6   4  10        0.41       -6.97      6.97 o 
  -5   4  10      941.99      954.06     21.98 o 
  -4   4  10      430.43      408.38     12.62 o 
  -3   4  10     1197.23     1193.09     23.60 o 
  -2   4  10       27.73       31.19      5.91 o 
  -1   4  10     1285.11     1325.28     43.39 o 
   0   4  10      292.71      274.96      8.85 o 
   1   4  10      587.80      628.29     14.28 o 
   2   4  10       85.40       73.62      7.56 o 
   3   4  10      521.50      524.04     14.15 o 
   4   4  10      101.28       86.70     10.33 o 
   5   4  10       24.65        7.44     13.33 o 
   6   4  10      453.23      361.72     30.74 o 
 -10   5  10      521.91      616.50     34.29 o 
  -9   5  10      856.62      901.03     28.76 o 
  -8   5  10     1365.87     1489.98     39.60 o 
  -7   5  10      588.59      583.77     24.22 o 
  -6   5  10     4192.12     4289.96     73.72 o 
  -5   5  10      878.90      883.36     21.20 o 
  -4   5  10     2208.80     2167.78     41.71 o 
  -3   5  10      118.36      157.54     11.48 o 
  -2   5  10     4177.09     4369.93     73.55 o 
  -1   5  10      169.31      154.09      8.86 o 
   0   5  10     2971.44     3093.84     54.87 o 
   1   5  10      358.35      348.33     10.48 o 
   2   5  10      543.82      544.51     14.22 o 
   3   5  10     2372.54     2372.85     43.62 o 
   4   5  10     1151.86     1155.78     28.68 o 
   5   5  10     1177.30     1171.14     35.23 o 
  -9   6  10      296.85      301.65     19.82 o 
  -8   6  10      512.53      515.20     26.03 o 
  -7   6  10      383.06      392.59     16.57 o 
  -6   6  10       67.51       68.79      9.99 o 
  -5   6  10      203.92      196.16     10.59 o 
  -4   6  10      144.78      149.13     10.83 o 
  -3   6  10       65.31       60.61      7.97 o 
  -2   6  10        7.12       18.39      8.12 o 
  -1   6  10       15.49        5.65     10.01 o 
   0   6  10      335.51      343.77     12.39 o 
   1   6  10      747.90      766.28     17.92 o 
   2   6  10       14.52        9.91      8.82 o 
   3   6  10      271.06      257.23     12.16 o 
   4   6  10        0.93      -11.95     11.95 o 
   5   6  10        6.52       -0.37     21.29 o 
  -8   7  10     1001.37     1044.69     38.81 o 
  -7   7  10      415.04      446.87     17.37 o 
  -6   7  10      644.51      634.34     19.91 o 
  -5   7  10        4.88        9.93      9.58 o 
  -4   7  10     3604.10     3791.06     62.62 o 
  -3   7  10      265.25      275.30     12.42 o 
  -2   7  10     2185.85     2287.54     43.13 o 
  -1   7  10      287.74      286.97     12.46 o 
   0   7  10     1818.14     1879.86     37.30 o 
   1   7  10     1245.16     1251.19     34.28 o 
   2   7  10     2491.56     2620.32     48.41 o 
   3   7  10      392.69      362.56     17.69 o 
   4   7  10      166.46      153.33     22.29 o 
  -7   8  10     1431.54     1469.06     64.50 o 
  -6   8  10      985.13      969.84     37.57 o 
  -5   8  10      697.37      708.01     24.46 o 
  -4   8  10       10.71       12.55     10.69 o 
  -3   8  10      766.99      751.18     18.74 o 
  -2   8  10       43.77       79.60     11.62 o 
  -1   8  10     1248.14     1296.97     28.47 o 
   0   8  10        6.18        2.49     10.62 o 
   1   8  10      450.75      460.62     17.46 o 
   2   8  10      396.11      404.84     26.99 o 
  -5   9  10       42.32       34.73     16.47 o 
  -4   9  10      368.67      345.32     21.40 o 
  -3   9  10        1.57       11.38     12.36 o 
  -2   9  10      363.92      383.54     17.43 o 
  -1   9  10        2.39      -14.23     16.21 o 
   0   9  10      389.91      406.91     24.87 o 
   1   9  10        4.92       -3.15     16.61 o 
 -10   1  11     1073.00     1101.88     48.03 o 
  -9   1  11      663.67      702.76     27.56 o 
  -8   1  11      325.89      339.07     23.72 o 
  -7   1  11     2471.89     2581.88     69.09 o 
  -6   1  11       17.23       24.85     11.06 o 
  -5   1  11     4753.34     5048.34    122.46 o 
  -4   1  11      153.70      134.15     13.67 o 
  -3   1  11     3021.66     3043.96     95.64 o 
  -2   1  11      630.84      626.67     20.24 o 
  -1   1  11     3337.06     3409.21     64.51 o 
   0   1  11      825.53      790.55     19.05 o 
   1   1  11     2965.03     2853.01     50.64 o 
   2   1  11     1110.28     1097.09     24.49 o 
   3   1  11      563.51      526.06     16.05 o 
   4   1  11     3083.86     3124.70     55.99 o 
   5   1  11      578.61      537.64     25.74 o 
 -10   2  11      249.15      216.43     19.53 o 
  -9   2  11      218.53      222.64     18.01 o 
  -8   2  11     1251.16     1247.46     34.54 o 
  -7   2  11      334.15      315.72     20.28 o 
  -6   2  11      148.53      124.79     11.41 o 
  -5   2  11       35.90       23.85      9.06 o 
  -4   2  11      344.81      344.54     14.67 o 
  -3   2  11       23.06       32.86     10.50 o 
  -2   2  11     1388.61     1379.96     40.94 o 
  -1   2  11        9.11       19.51      8.03 o 
   0   2  11      249.49      244.19     11.45 o 
   1   2  11     1663.34     1610.18     32.19 o 
   2   2  11      676.51      692.44     18.27 o 
   3   2  11      558.48      507.65     16.03 o 
   4   2  11      184.71      185.93     11.73 o 
   5   2  11      391.28      358.35     22.10 o 
  -9   3  11      945.38     1052.50     55.63 o 
  -8   3  11      615.71      596.10     25.89 o 
  -7   3  11      892.58      983.53     30.33 o 
  -6   3  11       29.96       31.03      8.49 o 
  -5   3  11      488.56      494.34     14.70 o 
  -4   3  11      325.65      306.10     16.25 o 
  -3   3  11     1588.53     1645.92     33.46 o 
  -2   3  11        3.93        8.83      8.78 o 
  -1   3  11      953.10      977.96     24.26 o 
   0   3  11      751.88      754.39     21.98 o 
   1   3  11      270.07      255.60     11.34 o 
   2   3  11     2450.78     2408.57     44.80 o 
   3   3  11     1005.55      988.24     23.54 o 
   4   3  11      183.72      169.85     12.47 o 
   5   3  11        3.96       18.74     19.62 o 
  -9   4  11      478.77      464.93     20.26 o 
  -8   4  11     1071.71     1075.58     56.30 o 
  -7   4  11        0.92       -5.15     12.92 o 
  -6   4  11     3742.01     3751.29     83.46 o 
  -5   4  11      217.84      197.67      9.87 o 
  -4   4  11     1800.51     1781.41     35.76 o 
  -3   4  11       36.23       21.11      8.82 o 
  -2   4  11     1163.81     1224.24     26.34 o 
  -1   4  11     1168.30     1156.96     25.30 o 
   0   4  11     3545.77     3627.50     63.29 o 
   1   4  11      630.63      592.89     14.24 o 
   2   4  11     1111.01     1077.51     22.55 o 
   3   4  11     2312.22     2227.59     46.46 o 
   4   4  11      447.71      410.82     19.08 o 
  -8   5  11        9.45       10.08     12.15 o 
  -7   5  11        8.66       30.82     11.00 o 
  -6   5  11        7.65       15.36      8.92 o 
  -5   5  11      118.77      133.15      9.40 o 
  -4   5  11        5.26       -8.20      8.20 o 
  -3   5  11       19.89       11.13      8.27 o 
  -2   5  11      161.21      143.82      9.73 o 
  -1   5  11      213.93      231.75     11.70 o 
   0   5  11       43.55       37.75     12.52 o 
   1   5  11       93.54      121.18     13.70 o 
   2   5  11       29.38       25.19      9.40 o 
   3   5  11      125.27      113.36     15.52 o 
   4   5  11      194.87      171.42     31.43 o 
  -8   6  11     1539.14     1592.04     60.89 o 
  -7   6  11      360.82      371.07     20.86 o 
  -6   6  11     1528.51     1651.11     38.53 o 
  -5   6  11       76.24       60.30      9.86 o 
  -4   6  11     2575.43     2680.89     50.76 o 
  -3   6  11      198.02      190.12     11.26 o 
  -2   6  11     2184.99     2343.81     44.23 o 
  -1   6  11      586.60      593.62     18.12 o 
   0   6  11     2036.23     2109.02     41.10 o 
   1   6  11     1193.73     1201.67     32.04 o 
   2   6  11     1484.69     1430.59     34.14 o 
   3   6  11     1278.92     1233.24     35.20 o 
  -6   7  11        0.24      -16.51     16.51 o 
  -5   7  11      201.56      191.73     16.35 o 
  -4   7  11        7.24       24.97     11.93 o 
  -3   7  11      576.91      592.70     17.76 o 
  -2   7  11        7.48        6.06     12.47 o 
  -1   7  11      462.44      439.26     22.68 o 
   0   7  11       16.38       -5.97     12.44 o 
   1   7  11       29.78       37.44     12.68 o 
   2   7  11       72.32       45.37     14.61 o 
  -4   8  11     1002.30      991.67     36.13 o 
  -3   8  11      159.64      160.35     19.64 o 
  -2   8  11     1345.99     1423.68     35.07 o 
  -1   8  11       75.40      120.03     15.14 o 
   0   8  11      194.66      208.40     20.47 o 
  -9   0  12     2521.60     2707.30    124.35 o 
  -8   0  12      212.80      210.95     28.22 o 
  -7   0  12     1167.67     1186.74     64.37 o 
  -6   0  12        8.04        7.79     18.57 o 
  -5   0  12     3883.83     4271.21    178.66 o 
  -4   0  12       52.38       74.09     20.90 o 
  -3   0  12     3219.93     3565.07    153.57 o 
  -2   0  12      143.81      139.05     34.05 o 
  -1   0  12      171.90      146.45     16.15 o 
   0   0  12     2415.31     2255.84     74.74 o 
   1   0  12     1192.14     1166.10     36.85 o 
   2   0  12      533.84      486.22     22.27 o 
   3   0  12       35.39       57.93     16.42 o 
   4   0  12     2388.51     2433.98     82.95 o 
  -9   1  12       32.45       32.80     17.36 o 
  -8   1  12      158.23      168.62     19.08 o 
  -7   1  12        6.30       16.67     14.16 o 
  -6   1  12      456.70      483.80     25.99 o 
  -5   1  12        7.00       23.69     23.66 o 
  -4   1  12       83.21       97.33     16.11 o 
  -3   1  12      659.06      664.51     25.17 o 
  -2   1  12     1390.03     1292.20     34.09 o 
  -1   1  12       29.65       43.39     13.78 o 
   0   1  12       60.53       76.41     10.27 o 
   1   1  12      419.20      414.46     14.60 o 
   2   1  12       51.23       54.18     10.51 o 
   3   1  12      358.04      315.58     13.77 o 
   4   1  12       46.21       29.82     16.30 o 
  -9   2  12      905.72      896.89     84.14 o 
  -8   2  12       64.30       46.67     19.40 o 
  -7   2  12     1635.68     1759.99     61.42 o 
  -6   2  12      199.13      197.45     37.51 o 
  -5   2  12     1725.91     1672.34     58.72 o 
  -4   2  12       73.16       72.15     12.52 o 
  -3   2  12     1758.91     1823.48     51.70 o 
  -2   2  12     1331.88     1341.90     76.30 o 
  -1   2  12     2249.52     2311.65     54.06 o 
   0   2  12      729.68      688.62     23.80 o 
   1   2  12      361.77      385.08     15.17 o 
   2   2  12     2127.58     1989.66     39.04 o 
   3   2  12      380.14      383.83     15.92 o 
  -8   3  12      896.49      819.27     32.89 o 
  -7   3  12        9.97      -17.10     19.44 o 
  -6   3  12     1655.05     1655.33     67.99 o 
  -5   3  12       18.88       17.15     11.72 o 
  -4   3  12     1212.10     1197.05     33.42 o 
  -3   3  12      270.52      267.29     17.07 o 
  -2   3  12      835.92      889.12     34.55 o 
  -1   3  12      449.38      448.35     21.30 o 
   0   3  12      876.51      847.38     23.34 o 
   1   3  12      308.12      299.45     14.15 o 
   2   3  12      291.36      268.12     13.41 o 
   3   3  12      920.22      903.36     26.51 o 
  -8   4  12       47.13       15.27     17.16 o 
  -7   4  12      836.95      849.27     30.27 o 
  -6   4  12        1.71        4.34     11.74 o 
  -5   4  12      243.34      254.89     12.21 o 
  -4   4  12      201.51      169.20     10.54 o 
  -3   4  12      373.58      379.40     16.45 o 
  -2   4  12       39.43       69.18     13.60 o 
  -1   4  12      147.98      156.85     15.10 o 
   0   4  12        9.03        4.60     11.11 o 
   1   4  12       52.13       34.74     12.48 o 
   2   4  12      369.87      386.17     23.52 o 
  -7   5  12      123.48      129.68     23.03 o 
  -6   5  12     1139.53     1101.31     29.58 o 
  -5   5  12      120.44      113.77     13.37 o 
  -4   5  12     4427.36     4472.30     78.32 o 
  -3   5  12       23.79       40.49     10.68 o 
  -2   5  12     1305.18     1301.09     31.57 o 
  -1   5  12     1205.12     1240.89     27.92 o 
   0   5  12     1022.71     1020.27     24.58 o 
   1   5  12      946.46      925.03     26.53 o 
   2   5  12      530.53      530.54     25.76 o 
  -5   6  12       45.40       54.84     13.43 o 
  -4   6  12       33.13        1.26     16.52 o 
  -3   6  12       25.08       11.14     13.47 o 
  -2   6  12        0.72      -11.61     13.96 o 
  -1   6  12      160.57      154.52     13.84 o 
   0   6  12        5.84       14.66     18.53 o 
  -7   1  13     1018.41     1077.84     44.27 o 
  -6   1  13      473.59      474.02     28.12 o 
  -5   1  13      773.57      837.73     37.99 o 
  -4   1  13      634.91      647.86     32.12 o 
  -3   1  13     1524.14     1553.77     46.77 o 
  -2   1  13      640.69      623.83     26.42 o 
  -1   1  13      930.16      938.72     30.68 o 
   0   1  13     1891.47     1815.91     59.69 o 
   1   1  13      435.38      434.79     21.16 o 
  -7   2  13       41.94       42.01     18.01 o 
  -6   2  13     1624.78     1743.49     62.77 o 
  -5   2  13      114.27       77.99     18.01 o 
  -4   2  13      200.03      193.06     20.84 o 
  -3   2  13      282.20      243.75     24.09 o 
  -2   2  13      281.30      319.04     19.67 o 
  -1   2  13      289.84      304.64     20.35 o 
   0   2  13      307.84      297.20     17.53 o 
   1   2  13      171.32      162.94     14.85 o 
  -6   3  13       24.63        1.37     23.96 o 
  -5   3  13      808.69      757.45     36.40 o 
  -4   3  13       90.47      105.78     16.70 o 
  -3   3  13      243.90      231.39     18.93 o 
  -2   3  13      839.55      836.18     46.77 o 
  -1   3  13      934.87      979.55     42.78 o 
   0   3  13      193.62      187.36     19.10 o 
  -5   4  13      566.69      516.33     22.44 o 
  -4   4  13     1637.59     1662.31     44.15 o 
  -3   4  13      184.11      166.52     19.24 o 
  -2   4  13      729.18      719.79     29.82 o 
  -1   4  13      943.31      972.02     35.93 o 
                                                 
